# Supplementary material for: 11-Deoxycorticosterone (DOC)’s Action on the Gill Osmoregulation of Juvenile Rainbow Trout (Oncorhynchus mykiss)
Source: Biology (Basel). 2024 Feb 9;13(2):107. doi: 10.3390/biology13020107 (PMC10886319; doi:10.3390/biology13020107)
Supplement: Supplementary file 1 [file biology-13-00107-s001.zip]

Archive with 5 entries (5 files):
- Table S1.xlsx
- Table S2.xlsx
- Table S3.ods
- Table S4.ods
- Table S5.ods
