# Supplementary material for: 11-Deoxycorticosterone (DOC)’s Action on the Gill Osmoregulation of Juvenile Rainbow Trout (Oncorhynchus mykiss)
Source: Biology (Basel). 2024 Feb 9;13(2):107. doi: 10.3390/biology13020107 (PMC10886319; doi:10.3390/biology13020107)
Supplement: Supplementary file 1 [file biology-13-00107-s001.zip › Table S1.xlsx]

## Sheet: Primers list
Gene (ID)	Sequence (5´-3´)	Tm (°C)	Lenght (bp)
egr1	TGTCCACCACAGTGAGAAT	58	152
	TCTTGCCATTGGAGTAGGT
cebpb	CCGAGGAAAGCAGGATAAA	57	171
	CAATAAACTCCGGGCTGAA
wnt11	GCAGACAACCTGCACTAC	58	175
	CCAGACACACCATGACACT
idh2	GAAGGTCCTCAGCTCTCTATC	58	152
	ATCTCCATCCATCTCCACC
aldoa	TGTTCCCTCAGCTCATCAA	58	177
	GCACACAACGCCACTTA
zfand5	CACAGCTTGAGCCAACTTA	58	157
	CACTGGAAGAGAGCCTTGA
cldn1	ATCATGGCCGAGTGGAAA	59	145
	CCGTTAGTTGGAGCAGTGA
cldn6	CCAACTTTGTGGAGGATGAG	58	145
	GACCAGCAGAGGGTTGTAA
ocln	GCTGGATGACGACAATGAC	58	148
	TCTGACAGGCTCTTGTTGAT
cftr	AGTGAGGATGTGGATGAGGA	60	156
	GAGAGCGAAGATGAGGAAGATG
slc24a5	TCCTCCTCTCCATCGTCTT	59	152
	TGACAGGGTTGTTCCCTATG
kcnk1	ACCATCGGACTGGGAGAT	60	121
	CTCCAAGACAACCAGCATCA
nppa	CGAGGACAAGTTGACGGTTA	59	142
	GGCTGCGTTGATTACCATTC
cyp3a4	CTGCGGTGTTGGACTTCTT	60	145
	GTCTGTTCCTCTCCTGTCTTTG
oaz1	AGTTGTCAGCGTGTTCGT	58	162
	GAGTCCTTGTCGAAGTTGTAG
fau	CATTTAGGAGTTGGCGTTGG	58	134
	CCAAGGTTGAAAAGCAGGAG
actβ	GCCGGCCGCGACCTCACAGACTAC	67	100
	GGCCGTGGTGGTGAAGCTGTAAC
