# Supplementary material for: 11-Deoxycorticosterone (DOC)’s Action on the Gill Osmoregulation of Juvenile Rainbow Trout (Oncorhynchus mykiss)
Source: Biology (Basel). 2024 Feb 9;13(2):107. doi: 10.3390/biology13020107 (PMC10886319; doi:10.3390/biology13020107)
Supplement: Supplementary file 1 [file biology-13-00107-s001.zip › Table S2.xlsx]

## Sheet: Raw Data and Trimming
		Raw Reads		Clean Reads
	Library	Number of Sequences	Duplication	Number of Sequences	%Removed
	Veh1	72635188	0.283806	66384222	0.0860597
	Veh2	65161200	0.248353	59928000	0.0803116
	DOC1	103718808	0.589	97127546	0.0635493
	DOC2	88189572	0.285219	81206744	0.0791797
	Mif1	74157850	0.365594	69821364	0.0584764
	Mif2	67160502	0.331777	62676174	0.0667703
	D+Mif1	62361306	0.511742	57637944	0.0757419
	D+Mif2	60961014	0.298955	57011042	0.0647951
	Epl1	74199594	0.381911	68857638	0.0719944
	Epl2	75327788	0.644547	69362786	0.0791873
	D+Epl1	82753106	0.534935	76516080	0.0753691
	D+Epl2	84115476	0.646434	77527808	0.078317
	Total	910741404	0.426856	844057348	0.0732195

## Sheet: Mapping
	Library	Aligned 0 Times	Aligned Exactly 1 Time	Aligned >1 Times	Overall Aligment rate
	Veh1	0.1087	0.809	0.0823	0.8913
	Veh2	0.116	0.8048	0.0792	0.884
	DOC1	0.1634	0.761	0.0757	0.8366
	DOC2	0.1217	0.8092	0.0691	0.8783
	Mif1	0.1348	0.7968	0.0685	0.8652
	Mif2	0.1236	0.8063	0.0701	0.8764
	D+Mif1	0.1339	0.7837	0.0825	0.8661
	D+Mif2	0.1134	0.7961	0.0905	0.8866
	Epl1	0.1112	0.8067	0.0821	0.8888
	Epl2	0.1806	0.6899	0.1295	0.8194
	D+Epl1	0.1291	0.775	0.0959	0.8709
	D+Epl2	0.1666	0.7148	0.1186	0.8334
				Average	0.866417
