# Supplementary material for: 11-Deoxycorticosterone (DOC)’s Action on the Gill Osmoregulation of Juvenile Rainbow Trout (Oncorhynchus mykiss)
Source: Biology (Basel). 2024 Feb 9;13(2):107. doi: 10.3390/biology13020107 (PMC10886319; doi:10.3390/biology13020107)
Supplement: Supplementary file 1 [file biology-13-00107-s001.zip › Table S3.ods]

## Sheet: DOC_vs_Vehiculo
ID	log2FoldChange	UP	ID UP	log2FoldChange		ID DW	log2FoldChange
XM_021568816.2	6.0	455	XM_036934561.1	16.0		XM_021615971.2	-16.8
XM_021577471.2	3.5	DW	XR_005053440.1	10.1		XM_021571870.2	-8.7
XM_036937566.1	5.1	459	XM_021586789.2	8.4		XM_036955761.1	-7.3
XM_021589301.2	2.4		XM_036987482.1	7.9		XM_021575542.2	-7.2
XM_036943362.1	3.3		XM_036987483.1	7.3		XM_021618098.2	-6.8
XM_036933232.1	3.8		XM_021606269.2	7.0		XM_036970492.1	-6.2
XM_036954168.1	3.4		XM_021562748.2	6.9		XM_021600985.2	-6.0
XM_036958261.1	4.2		XM_036975324.1	6.7		XM_021585689.2	-5.9
XM_021586307.2	3.8		XM_036948412.1	6.7		XM_036934808.1	-5.6
XM_036951413.1	2.9		XM_021619723.2	6.1		XM_021584957.2	-5.6
XR_002469880.2	4.1		XM_021568816.2	6.0		XM_021558091.2	-5.5
XM_036940468.1	5.7		XR_005053462.1	6.0		XM_036967983.1	-5.3
XM_021615877.2	2.1		XM_036940468.1	5.7		XM_021562516.2	-5.3
XM_036984297.1	-3.6		XM_036934358.1	5.6		XM_021556863.2	-5.2
XM_021570770.2	3.6		XR_005034455.1	5.5		XM_036973002.1	-5.2
XM_021593675.1	-4.9		XM_036934598.1	5.4		XM_036942525.1	-5.1
NM_001160509.1	1.9		XM_036948685.1	5.3		XM_021587735.2	-5.1
XM_021557952.2	2.9		XM_021586377.2	5.3		XM_036966384.1	-5.1
NM_001124447.1	2.2		XM_021617446.2	5.2		XR_005042093.1	-5.0
XM_021574918.2	2.4		XM_021586790.2	5.2		XM_036945271.1	-5.0
XM_021577383.2	-1.9		XM_036937566.1	5.1		XM_021566437.2	-5.0
XM_021558124.2	-1.6		XR_005041752.1	5.1		XM_036984394.1	-4.9
XM_021604393.2	2.5		XM_036958263.1	5.1		XM_021593675.1	-4.9
XM_036986071.1	2.4		XM_036933461.1	5.0		XM_036984292.1	-4.7
XM_021563079.2	-2.9		XM_021613865.2	4.9		XM_021602864.2	-4.7
XM_021578436.2	2.8		XM_036945611.1	4.9		XM_036934755.1	-4.5
XM_021578306.2	-2.8		XM_036972236.1	4.8		XM_036972298.1	-4.5
XM_036987455.1	2.9		XM_021561573.2	4.8		XM_036961549.1	-4.3
XM_036956571.1	-1.6		NM_001124425.1	4.8		XM_021612054.2	-4.2
XM_021619557.2	2.7		XR_005036429.1	4.7		NM_001124678.1	-4.2
XM_021623826.2	-2.3		XM_036960653.1	4.7		XM_021574355.2	-4.1
XM_021606766.2	3.3		XR_005037860.1	4.7		XM_021619109.2	-4.1
XM_021557225.2	-2.8		XR_005037491.1	4.6		XM_036970862.1	-4.0
XM_021621365.2	3.2		XR_002471116.2	4.6		XM_021620681.2	-3.9
XM_021578185.2	-2.9		XM_036953897.1	4.6		XM_036976224.1	-3.8
XM_021575705.2	-2.6		XM_036954180.1	4.3		XM_036947986.1	-3.8
XM_021599099.2	1.7		XM_021571652.2	4.3		XM_036984297.1	-3.6
XM_036934358.1	5.6		XR_002474264.2	4.2		XM_021588387.2	-3.6
XM_036934561.1	16.0		XM_036958261.1	4.2		NM_001124367.1	-3.6
XM_036954180.1	4.3		XR_005052829.1	4.2		XM_021587410.2	-3.5
XM_036981075.1	3.4		XM_036939176.1	4.2		XM_036976230.1	-3.5
XM_021619723.2	6.1		XM_036948283.1	4.1		XM_036953314.1	-3.5
XM_036950563.1	3.1		XR_002469880.2	4.1		XM_021557715.2	-3.5
XM_036958319.1	2.9		XM_021591319.2	4.1		XM_021586133.2	-3.4
XM_021594179.2	2.7		XM_036980654.1	4.0		XM_036963645.1	-3.4
XM_021558209.2	-3.2		XM_021612277.2	4.0		XM_021604627.2	-3.4
XM_036945362.1	3.9		XR_005034453.1	4.0		XM_036936526.1	-3.4
XM_036960653.1	4.7		XM_036953857.1	4.0		XM_036951409.1	-3.4
XR_005053234.1	2.2		XM_036948687.1	3.9		XM_021609763.2	-3.4
XM_021617900.2	1.7		XM_021587958.2	3.9		XM_021607123.2	-3.4
XM_021617446.2	5.2		XM_036945362.1	3.9		XM_036960448.1	-3.4
XR_002468852.2	2.6		XM_036963288.1	3.9		XM_036949171.1	-3.4
XM_021586789.2	8.4		XM_021586307.2	3.8		XM_021565198.2	-3.4
XM_036981739.1	1.9		XM_036974699.1	3.8		XM_036978882.1	-3.3
XM_021606342.2	3.0		XM_036933232.1	3.8		XM_021622938.2	-3.3
XM_036960448.1	-3.4		XR_005041156.1	3.7		XR_005040053.1	-3.3
XR_002468445.2	2.0		XM_036934183.1	3.7		XM_021606454.2	-3.3
XM_036933487.1	3.1		XM_036938009.1	3.7		XM_036986771.1	-3.3
XM_021588404.2	2.4		XM_036948621.1	3.7		XM_021617325.2	-3.3
XM_021559638.2	2.6		XM_036972866.1	3.6		NM_001172531.1	-3.3
NM_001124425.1	4.8		XM_021570770.2	3.6		XM_036971830.1	-3.3
XM_021600985.2	-6.0		XR_005036805.1	3.5		XM_021606385.2	-3.2
XM_021571326.2	2.1		XM_036985297.1	3.5		XM_021586514.2	-3.2
XM_021621846.2	2.8		XM_036945208.1	3.5		XM_036976393.1	-3.2
XM_036953897.1	4.6		XM_021577471.2	3.5		NM_001124177.1	-3.2
XM_021609763.2	-3.4		XM_021597554.2	3.5		XM_036972614.1	-3.2
XM_021587980.2	2.2		XM_036981075.1	3.4		XM_021571322.2	-3.2
XM_036951409.1	-3.4		XM_036988794.1	3.4		XM_036984205.1	-3.2
XM_021625629.2	1.9		XM_036954168.1	3.4		XM_036950923.1	-3.2
XM_036964956.1	3.1		XM_021569859.2	3.4		XM_021558209.2	-3.2
XR_005053440.1	10.1		XM_021606766.2	3.3		XM_021611760.2	-3.2
XM_021620980.2	-2.0		XR_002473300.2	3.3		XM_021607294.2	-3.2
NM_001246328.1	1.8		XR_002470999.2	3.3		XM_036937390.1	-3.1
XM_036956131.1	-2.4		XM_021584750.2	3.3		XM_036987091.1	-3.1
XM_036963288.1	3.9		XM_021585343.2	3.3		XM_021618888.2	-3.1
XM_021599489.2	2.4		XR_002470058.2	3.3		XM_036943818.1	-3.1
XM_036934598.1	5.4		XM_036943362.1	3.3		XM_021575961.2	-3.1
XM_036933461.1	5.0		XM_036972865.1	3.3		XM_021576400.2	-3.1
XM_036934183.1	3.7		XM_021621365.2	3.2		XM_036935073.1	-3.1
XM_021566699.2	2.1		XM_036933387.1	3.2		XM_036937149.1	-3.1
XM_021583688.2	-2.4		XM_036956671.1	3.2		NM_001124484.1	-3.1
XM_036963426.1	-2.2		XR_002469899.2	3.2		XM_021566654.2	-3.0
XM_036943818.1	-3.1		XR_005051468.1	3.1		XM_036986652.1	-3.0
NM_001160537.2	1.7		XR_002474437.2	3.1		XM_036943392.1	-2.9
XM_036987749.1	-2.9		XM_036964956.1	3.1		XM_021578185.2	-2.9
XM_036975324.1	6.7		XM_036933487.1	3.1		XM_021563079.2	-2.9
XM_036935073.1	-3.1		XM_036944681.1	3.1		XM_021578520.2	-2.9
NM_001124177.1	-3.2		XM_036950563.1	3.1		XM_021608175.2	-2.9
XM_021563004.2	2.8		XM_021589323.2	3.1		XM_036977752.1	-2.9
XM_021567933.2	-1.4		XM_036933804.1	3.0		XM_021574629.2	-2.9
XM_021569321.2	1.7		XM_021588585.2	3.0		XM_021611753.2	-2.9
XM_021563201.2	-2.1		XM_021578138.2	3.0		XM_036987749.1	-2.9
XM_036965633.1	1.7		XM_021606342.2	3.0		XM_021578306.2	-2.8
XM_021603788.2	2.9		XR_005035514.1	3.0		XM_036964548.1	-2.8
XM_036987190.1	2.8		XM_036949488.1	3.0		XM_021557225.2	-2.8
XM_021556863.2	-5.2		XR_005037808.1	3.0		XM_021584636.2	-2.8
XR_005036806.1	1.8		XM_036986858.1	3.0		XM_021589913.2	-2.8
XM_036980654.1	4.0		XM_036965821.1	3.0		XM_021602817.2	-2.8
XM_021570746.2	-2.2		XM_021612960.2	3.0		NM_001124207.1	-2.8
XM_021616509.2	-1.5		XM_036949045.1	3.0		XM_036976828.1	-2.7
XM_021613279.2	-1.8		XM_021570309.2	3.0		XM_021589492.2	-2.7
NM_001124484.1	-3.1		XM_036955363.1	2.9		XM_021589275.2	-2.7
XM_021556525.2	2.6		XM_036972864.1	2.9		XM_021560604.2	-2.7
NM_001195161.2	-2.7		XM_036948688.1	2.9		XM_021602232.2	-2.7
XM_036966512.1	2.9		XM_021557952.2	2.9		XM_021574557.2	-2.7
XM_021566129.2	-2.1		XM_021582628.2	2.9		XM_036956610.1	-2.7
XM_021584750.2	3.3		XM_036966512.1	2.9		XM_021565617.2	-2.7
XM_021602864.2	-4.7		XM_036962884.1	2.9		XM_036936077.1	-2.7
XM_021588946.2	-1.9		XM_021604181.2	2.9		XM_036949746.1	-2.7
XM_021609291.2	2.6		XM_036951413.1	2.9		XM_036959452.1	-2.7
XM_021612510.2	-2.0		XR_005040289.1	2.9		NM_001195161.2	-2.7
XM_036956610.1	-2.7		XM_021603788.2	2.9		XM_036954811.1	-2.7
XM_021578520.2	-2.9		XM_036958319.1	2.9		XM_021575705.2	-2.6
XM_036984292.1	-4.7		XM_036987455.1	2.9		XM_036984107.1	-2.6
XM_021600181.2	2.8		XM_021563004.2	2.8		XM_036971832.1	-2.6
XM_021610388.2	-2.3		XR_002469146.2	2.8		XM_021595258.2	-2.6
XM_021558319.2	1.6		XM_021607118.2	2.8		XM_036971731.1	-2.6
NM_001142783.1	-2.1		XR_005040884.1	2.8		XM_021624181.2	-2.6
XM_021600799.2	-2.3		XM_036981648.1	2.8		XM_036937354.1	-2.6
XM_021569994.2	1.8		XM_036987190.1	2.8		XM_036987092.1	-2.6
XM_036955363.1	2.9		XR_005037315.1	2.8		XM_021600699.2	-2.6
XM_036978241.1	-1.9		XM_036939647.1	2.8		XM_036948670.1	-2.6
XM_036961294.1	-2.0		NM_001124606.1	2.8		NM_001246329.2	-2.6
XM_036953857.1	4.0		XM_036973136.1	2.8		XM_036939638.1	-2.6
XM_036949045.1	3.0		XM_021621846.2	2.8		XM_036941610.1	-2.6
XM_021602232.2	-2.7		XM_036941637.1	2.8		XM_021618655.2	-2.6
NM_001160518.1	1.7		XM_036973930.1	2.8		XM_021620509.2	-2.6
XM_036933804.1	3.0		XM_021568818.2	2.8		XM_036948926.1	-2.6
XM_036957037.1	-2.4		XM_021613864.2	2.8		XM_021590939.2	-2.6
XM_036943392.1	-2.9		XM_021584612.2	2.8		XM_021625350.2	-2.5
XR_002470999.2	3.3		NM_001124299.1	2.8		NM_001124648.3	-2.5
XM_021599110.2	1.7		XM_021600181.2	2.8		XM_021596260.2	-2.5
XM_036980586.1	2.5		XM_021578436.2	2.8		XM_021580855.2	-2.5
XM_021597395.2	2.1		XM_021619557.2	2.7		XM_036940941.1	-2.5
XM_036955761.1	-7.3		XM_021611343.2	2.7		XM_036956535.1	-2.5
XM_021580855.2	-2.5		XM_021594179.2	2.7		XM_021572043.2	-2.5
XM_021595514.2	1.4		XM_021568067.2	2.7		XM_036940194.1	-2.5
XM_036974699.1	3.8		XM_021621480.2	2.7		XM_021615446.2	-2.5
XM_021561660.2	1.4		XM_036970270.1	2.7		XM_036943758.1	-2.5
XM_021593310.2	-1.5		XM_036951889.1	2.6		XM_021559882.2	-2.5
XM_021608972.2	-1.6		XM_036969531.1	2.6		XM_021621331.2	-2.5
XM_021610678.2	-1.6		XM_036934179.1	2.6		XM_021599624.2	-2.5
NM_001124678.1	-4.2		XM_036942158.1	2.6		NM_001281351.1	-2.4
XM_021559948.2	1.1		XM_021609291.2	2.6		XM_036948834.1	-2.4
XM_021625146.2	1.4		XM_036947600.1	2.6		XM_021600348.2	-2.4
XM_021623518.2	-1.6		XR_002468852.2	2.6		XM_021565126.2	-2.4
NM_001124270.1	-2.1		XM_021559638.2	2.6		XM_021583688.2	-2.4
XM_036934755.1	-4.5		XM_021621094.2	2.6		XM_036956131.1	-2.4
XM_036986858.1	3.0		XM_036976535.1	2.6		XM_021606227.2	-2.4
XM_036949171.1	-3.4		XM_036939720.1	2.6		XM_021619425.2	-2.4
XM_036944681.1	3.1		XM_036987737.1	2.6		XM_036935668.1	-2.4
XM_021571652.2	4.3		XM_021556525.2	2.6		XM_036982086.1	-2.4
XM_036939176.1	4.2		XR_005037927.1	2.6		XM_021561149.2	-2.4
XR_005034850.1	2.0		XM_021609980.2	2.6		XM_021563988.2	-2.4
XM_036950677.1	-1.7		XM_021622445.2	2.6		XM_021558506.2	-2.4
XM_021625350.2	-2.5		XM_036942465.1	2.6		XM_021557237.2	-2.4
XM_021585689.2	-5.9		XM_036978543.1	2.5		XM_021574265.2	-2.4
XM_036947861.1	-1.3		XM_036940190.1	2.5		XM_036978880.1	-2.4
XM_036971830.1	-3.3		XM_036933923.1	2.5		XM_036957037.1	-2.4
XM_036933387.1	3.2		XM_036956928.1	2.5		XM_021622660.2	-2.4
XM_036950047.1	1.9		XM_036963550.1	2.5		XM_021559778.2	-2.4
XM_036965927.1	1.5		XM_021576444.2	2.5		XM_021600799.2	-2.3
XM_036937853.1	-2.3		XR_002475639.2	2.5		XM_036937853.1	-2.3
XM_021597554.2	3.5		XM_036980586.1	2.5		XM_021598163.2	-2.3
XM_021569175.2	-1.7		XM_021604393.2	2.5		NM_001142780.1	-2.3
XM_021581995.2	2.2		XM_021577691.2	2.5		XM_021585680.2	-2.3
XR_005034899.1	1.3		XM_021596894.2	2.5		XM_021599140.2	-2.3
XM_021562998.2	-2.1		XM_036938024.1	2.5		XM_021584903.2	-2.3
XM_021624694.2	-1.6		XM_021625275.2	2.5		XM_021584356.2	-2.3
XM_021578849.2	2.5		XM_021578849.2	2.5		XM_036943650.1	-2.3
XR_002469899.2	3.2		XM_036939818.1	2.4		XM_036944821.1	-2.3
XM_021561160.2	-2.1		XM_036986282.1	2.4		XM_036989100.1	-2.3
XM_021562321.2	1.5		XM_021589301.2	2.4		XM_036956017.1	-2.3
XM_021576776.2	1.7		XM_021588404.2	2.4		NM_001124252.1	-2.3
XM_036962130.1	-1.7		NM_001124613.1	2.4		XM_021588302.2	-2.3
XM_036973572.1	1.7		XM_036936677.1	2.4		XM_021596503.2	-2.3
XM_021606262.2	1.8		XM_036966133.1	2.4		XM_021623826.2	-2.3
XM_021597312.2	-2.0		XM_036986071.1	2.4		XM_021610388.2	-2.3
XM_036945208.1	3.5		NM_001124548.1	2.4		XM_036939265.1	-2.3
XM_021575715.2	-1.8		XR_005036676.1	2.4		XM_036960785.1	-2.3
XR_002470058.2	3.3		XM_021574918.2	2.4		XM_036980588.1	-2.3
XM_036972236.1	4.8		XR_005037925.1	2.4		XM_021597475.2	-2.2
XM_021564985.2	-1.9		XM_036977960.1	2.4		XM_021559774.2	-2.2
XM_021589492.2	-2.7		XM_021599489.2	2.4		XM_021621974.2	-2.2
XM_021559303.2	2.3		XM_036981650.1	2.4		XM_021600305.2	-2.2
XM_021599058.2	-1.9		XM_036946980.1	2.4		XM_036963426.1	-2.2
XM_036958645.1	1.3		XM_036960562.1	2.4		XM_036940940.1	-2.2
XM_036976828.1	-2.7		XM_036943183.1	2.4		XM_021624676.2	-2.2
XM_036967983.1	-5.3		XM_036943923.1	2.3		XM_021570746.2	-2.2
NM_001124560.1	1.4		XM_021605564.2	2.3		XM_021576265.2	-2.2
XM_036954968.1	2.1		XM_036972198.1	2.3		XM_036939787.1	-2.2
XM_036961549.1	-4.3		XM_036934536.1	2.3		XM_021561160.2	-2.1
XM_021612927.2	1.2		XM_021605478.2	2.3		XM_036938812.1	-2.1
XM_021604391.2	1.9		XM_021623344.2	2.3		NM_001142783.1	-2.1
XM_036966384.1	-5.1		XM_036965945.1	2.3		XM_036979394.1	-2.1
NM_001124648.3	-2.5		XR_005041385.1	2.3		XM_021563201.2	-2.1
XR_005040474.1	2.1		XR_002471111.2	2.3		XM_021593039.2	-2.1
XM_036940167.1	-1.6		XM_036953901.1	2.3		XM_021562975.2	-2.1
XM_036987482.1	7.9		XM_021612851.2	2.3		XM_021573941.2	-2.1
XM_021613694.2	1.3		XM_036945029.1	2.3		XM_021598179.2	-2.1
XM_021619109.2	-4.1		XM_021559303.2	2.3		NM_001124270.1	-2.1
XM_036937947.1	2.2		XM_036946755.1	2.3		XM_036936550.1	-2.1
XM_021610686.2	-1.8		XM_021614159.2	2.2		XM_021600282.2	-2.1
XM_021616397.2	1.6		XR_005053234.1	2.2		XM_021562998.2	-2.1
XM_036970270.1	2.7		XM_021584681.2	2.2		XM_036965925.1	-2.1
XM_021608917.2	-1.8		XR_002469518.2	2.2		XM_021566129.2	-2.1
XM_021617325.2	-3.3		XR_005034309.1	2.2		XM_021606203.2	-2.1
XM_021561590.2	2.0		XR_005035194.1	2.2		XM_036953227.1	-2.1
XM_021619353.2	2.1		XM_021561539.2	2.2		XM_021565279.2	-2.1
XM_036987483.1	7.3		XM_021601559.2	2.2		XM_021563800.2	-2.1
XM_036961716.1	2.1		XM_021613869.2	2.2		XM_021563900.2	-2.1
XM_021590786.2	2.0		XM_021588455.2	2.2		XM_036987361.1	-2.1
XM_036985231.1	-2.0		NM_001124447.1	2.2		XM_036975309.1	-2.1
XM_021597475.2	-2.2		XM_036935840.1	2.2		XM_036985231.1	-2.0
XM_021620681.2	-3.9		XM_021597782.2	2.2		XM_021612510.2	-2.0
XM_021606203.2	-2.1		XM_021581995.2	2.2		XM_021562980.2	-2.0
XM_036940194.1	-2.5		XM_021607046.2	2.2		XM_021580908.2	-2.0
XM_021559774.2	-2.2		XM_036938017.1	2.2		XM_021624723.2	-2.0
XM_036986998.1	-2.0		XM_021587980.2	2.2		XM_036947531.1	-2.0
XM_036987091.1	-3.1		XM_036937947.1	2.2		XM_021579285.2	-2.0
XM_021576400.2	-3.1		XM_021586138.2	2.1		XM_021597312.2	-2.0
XM_021580163.2	1.9		XM_036961716.1	2.1		XM_021564010.2	-2.0
XM_036957767.1	1.7		XM_036954968.1	2.1		XM_021607067.2	-2.0
XM_021562748.2	6.9		XM_021597228.2	2.1		NM_001160312.1	-2.0
NM_001124299.1	2.8		XM_021617920.2	2.1		XM_036963469.1	-2.0
XM_036937149.1	-3.1		XM_021571326.2	2.1		XM_021623204.2	-2.0
XM_021598044.2	1.5		XM_036967433.1	2.1		NM_001246344.1	-2.0
XM_036979905.1	-1.6		XM_021619353.2	2.1		XM_021608544.2	-2.0
XM_021607294.2	-3.2		XM_021604028.2	2.1		XM_021620980.2	-2.0
XM_021613929.2	-1.6		XR_005036090.1	2.1		XM_036984589.1	-2.0
XM_036940940.1	-2.2		XM_021615877.2	2.1		XM_036963425.1	-2.0
XM_021574769.2	1.4		XM_021597395.2	2.1		XM_036986998.1	-2.0
XM_021581275.2	1.2		XM_021566699.2	2.1		XM_036956265.1	-2.0
XM_021589323.2	3.1		XM_021598846.2	2.1		XM_021570893.2	-2.0
XM_021583447.2	1.7		XM_021564786.2	2.1		XM_036961294.1	-2.0
XM_021566437.2	-5.0		XR_005040474.1	2.1		XM_021624783.2	-2.0
NM_001124613.1	2.4		XM_021592320.2	2.1		XM_021621779.2	-2.0
XM_036972865.1	3.3		XM_036933855.1	2.0		XM_036983009.1	-2.0
XM_021618888.2	-3.1		XR_005034850.1	2.0		XM_036954052.1	-1.9
XM_036976393.1	-3.2		XM_021561590.2	2.0		XM_036986266.1	-1.9
XM_036953901.1	2.3		XM_021602518.2	2.0		XM_021620593.2	-1.9
XM_021576299.2	1.3		XM_036962161.1	2.0		XM_021564985.2	-1.9
XM_021609980.2	2.6		XM_021601481.2	2.0		XM_021577383.2	-1.9
XM_021596894.2	2.5		XM_036942068.1	2.0		XM_021621941.2	-1.9
XM_036984205.1	-3.2		XR_005053255.1	2.0		XM_021575829.2	-1.9
XR_005034455.1	5.5		XM_021597929.1	2.0		XM_021588677.2	-1.9
XM_021624556.2	-1.8		XM_036963804.1	2.0		XM_021585091.2	-1.9
XM_021607046.2	2.2		XM_021576958.2	2.0		XM_021574333.2	-1.9
NM_001281351.1	-2.4		XM_021583690.2	2.0		XM_021588946.2	-1.9
XM_036965945.1	2.3		XM_021578148.2	2.0		XM_036939110.1	-1.9
NM_001124207.1	-2.8		XR_002471332.2	2.0		XM_036978241.1	-1.9
XM_036983009.1	-2.0		XM_021587427.2	2.0		XM_021559071.2	-1.9
XM_021588302.2	-2.3		XM_021590786.2	2.0		XM_021599058.2	-1.9
XM_021587427.2	2.0		XM_021609994.2	2.0		XM_036963781.1	-1.9
XM_036974604.1	-1.6		XR_002468445.2	2.0		XM_021625607.2	-1.9
XM_021568818.2	2.8		XR_005038772.1	2.0		XM_021604505.2	-1.9
XM_021565198.2	-3.4		NM_001246323.1	2.0		XM_021600136.2	-1.8
XM_036978880.1	-2.4		XM_021580163.2	1.9		XM_021577827.2	-1.8
XM_036978882.1	-3.3		XM_036950047.1	1.9		XM_021600499.2	-1.8
XM_021559882.2	-2.5		XM_021614576.2	1.9		XM_021557316.2	-1.8
XM_036933855.1	2.0		XM_036951204.1	1.9		XM_021624556.2	-1.8
XM_021574355.2	-4.1		XM_021582701.2	1.9		XM_036971558.1	-1.8
XM_021623344.2	2.3		XM_021575626.2	1.9		XM_036990366.1	-1.8
XM_036949746.1	-2.7		XM_021625629.2	1.9		XM_021602756.2	-1.8
XM_021605478.2	2.3		XM_036938320.1	1.9		XM_021613279.2	-1.8
XM_021560885.2	-1.5		XM_036977613.1	1.9		NM_001124743.1	-1.8
XM_021584903.2	-2.3		XM_021604391.2	1.9		XM_036980595.1	-1.8
XM_021619755.2	-1.6		XM_036981739.1	1.9		XM_021584839.2	-1.8
XR_005038772.1	2.0		XM_021602499.2	1.9		XM_021624713.2	-1.8
XM_021586265.2	1.2		XM_036968143.1	1.9		XM_036935548.1	-1.8
XM_036986282.1	2.4		XM_021608752.2	1.9		XM_021586622.2	-1.8
XM_021558506.2	-2.4		XM_021607736.2	1.9		XM_036939921.1	-1.8
XM_021568459.2	-1.4		NM_001160509.1	1.9		XM_021576953.2	-1.8
XM_021618098.2	-6.8		XM_021570731.2	1.9		XM_021563342.2	-1.8
XM_036945271.1	-5.0		XM_036989577.1	1.9		XM_021564725.2	-1.8
XM_021576213.2	-1.4		XM_021579345.2	1.8		XM_021575715.2	-1.8
XM_021560604.2	-2.7		XM_036969810.1	1.8		XM_021573383.2	-1.8
XM_036936550.1	-2.1		XR_005035744.1	1.8		XM_021608917.2	-1.8
XM_036979667.1	-1.6		XM_021605788.2	1.8		NM_001124476.1	-1.8
XM_036963645.1	-3.4		XM_021568583.2	1.8		XM_021561566.2	-1.8
XR_005035744.1	1.8		XM_021569994.2	1.8		XM_036963332.1	-1.8
XM_021562980.2	-2.0		XR_005036806.1	1.8		XM_036988953.1	-1.8
XM_021591319.2	4.1		XM_021606262.2	1.8		XM_036950085.1	-1.8
XM_021621331.2	-2.5		XM_021610443.2	1.8		XM_021610686.2	-1.8
XM_021615352.2	-1.6		NM_001165249.1	1.8		XM_021612021.2	-1.8
NM_001124565.1	-1.7		XM_036977332.1	1.8		XM_021599902.2	-1.7
XM_036966133.1	2.4		XM_021617427.2	1.8		XM_021624643.2	-1.7
XM_021607118.2	2.8		XM_036940229.1	1.8		XM_021602934.2	-1.7
XM_021564010.2	-2.0		XM_036987415.1	1.8		NM_001124565.1	-1.7
XM_021584957.2	-5.6		XM_021624989.2	1.8		XM_036969607.1	-1.7
XM_021612960.2	3.0		XM_021623036.2	1.8		XM_021569175.2	-1.7
XM_036976230.1	-3.5		XM_036965917.1	1.8		XM_021584182.2	-1.7
XM_036940941.1	-2.5		XM_021623328.2	1.8		XM_021600232.2	-1.7
XM_021600232.2	-1.7		XM_021566426.2	1.8		XM_021597289.2	-1.7
XM_021604028.2	2.1		NM_001246328.1	1.8		XM_036985959.1	-1.7
XM_036969607.1	-1.7		XM_036939138.1	1.8		XM_036956130.1	-1.7
XM_036958876.1	1.6		XM_021586502.2	1.8		XM_036950677.1	-1.7
XM_036935548.1	-1.8		XM_021580448.2	1.7		XM_036962130.1	-1.7
XM_021624643.2	-1.7		XM_021620862.2	1.7		XM_036989535.1	-1.7
XM_036947531.1	-2.0		NM_001160518.1	1.7		XM_036979292.1	-1.7
XM_021585343.2	3.3		XM_036973572.1	1.7		XM_021583935.2	-1.7
XM_021589593.2	-1.5		XM_021599099.2	1.7		XM_021614648.2	-1.7
XM_036971315.1	-1.6		NM_001124657.1	1.7		XM_021560331.2	-1.7
XR_005036821.1	-1.6		XM_021569321.2	1.7		XM_036979905.1	-1.6
XM_021575542.2	-7.2		XM_036957767.1	1.7		XM_021623518.2	-1.6
XM_021559104.2	1.2		XR_005034916.1	1.7		XM_021559918.2	-1.6
XM_036943923.1	2.3		XM_036947656.1	1.7		XM_021590751.2	-1.6
XM_021579345.2	1.8		XR_005052159.1	1.7		XM_021599850.2	-1.6
XM_021565279.2	-2.1		XM_036965633.1	1.7		XM_036956571.1	-1.6
XM_021563342.2	-1.8		XM_021579717.2	1.7		XM_021618232.2	-1.6
XM_036975284.1	1.5		NM_001160537.2	1.7		XM_036971315.1	-1.6
XM_036942946.1	1.5		XM_021576776.2	1.7		XM_021585986.2	-1.6
XM_021560331.2	-1.7		XM_021579741.2	1.7		XM_021610588.2	-1.6
XM_036972866.1	3.6		XM_021590620.2	1.7		XM_036979667.1	-1.6
XM_021599850.2	-1.6		XM_021613247.2	1.7		XM_036947560.1	-1.6
XM_021577655.2	-1.3		XM_021576416.2	1.7		XM_036940167.1	-1.6
XM_021582921.2	-1.2		XM_021583447.2	1.7		XM_036973599.1	-1.6
XM_021618232.2	-1.6		NM_001124356.1	1.7		XM_021615352.2	-1.6
XM_036948685.1	5.3		XM_021626136.2	1.7		XM_021603425.2	-1.6
XM_021614648.2	-1.7		XM_021577997.2	1.7		XM_021624694.2	-1.6
XM_021588333.2	1.4		XM_036954702.1	1.7		XM_036934227.1	-1.6
XM_036936677.1	2.4		XM_021560064.2	1.7		XM_021571043.2	-1.6
XM_021620862.2	1.7		XR_005040260.1	1.7		XM_021602075.2	-1.6
XM_021624686.2	-1.5		XM_036959770.1	1.7		XM_021613929.2	-1.6
XM_021574557.2	-2.7		XM_021599110.2	1.7		XM_021558124.2	-1.6
XM_021572087.2	1.3		XM_021617900.2	1.7		XM_036977674.1	-1.6
XM_021557663.2	-1.4		XR_005035957.1	1.6		XM_021610678.2	-1.6
XM_036970671.1	-1.3		XM_036990217.1	1.6		XM_021579209.2	-1.6
XM_036975433.1	1.6		XM_036939623.1	1.6		XM_021619755.2	-1.6
XM_036939110.1	-1.9		XM_036958876.1	1.6		XM_021626067.2	-1.6
XM_036937354.1	-2.6		XM_021598800.2	1.6		XM_036969132.1	-1.6
XM_021564786.2	2.1		XM_021599344.2	1.6		XM_021618627.2	-1.6
XM_036970492.1	-6.2		XM_036936029.1	1.6		NM_001124246.1	-1.6
XM_021625459.2	1.3		XR_002468478.2	1.6		XR_005036821.1	-1.6
XM_036938812.1	-2.1		XM_021589495.2	1.6		XM_021559920.2	-1.6
XM_021613000.2	1.4		XM_036943278.1	1.6		XM_021589674.2	-1.6
XM_021621974.2	-2.2		XM_021602827.2	1.6		XM_021571810.2	-1.6
XR_005036090.1	2.1		XM_036987382.1	1.6		XM_021608972.2	-1.6
XM_021565969.2	1.2		XM_036973592.1	1.6		XM_036990103.1	-1.6
XM_021605169.2	1.6		XM_021558844.2	1.6		XM_021565658.2	-1.6
XR_005035514.1	3.0		XM_036958205.1	1.6		XM_021601755.2	-1.6
XR_002471111.2	2.3		XM_036948531.1	1.6		XM_036974604.1	-1.6
XM_036984394.1	-4.9		XM_036987034.1	1.6		XM_021566449.2	-1.5
XM_021612021.2	-1.8		XM_021616397.2	1.6		XM_021589593.2	-1.5
XM_021562975.2	-2.1		XM_021583609.2	1.6		XM_036941902.1	-1.5
XM_021626136.2	1.7		XM_021605169.2	1.6		XM_021616509.2	-1.5
XM_036986771.1	-3.3		XM_021568324.2	1.6		XM_021571423.2	-1.5
XM_036943183.1	2.4		XM_036975433.1	1.6		XM_021589582.2	-1.5
XM_021583465.2	-1.5		XM_021563403.2	1.6		XM_021625628.2	-1.5
XM_021567847.2	-1.5		NM_001160543.1	1.6		XM_021603770.2	-1.5
NM_001246323.1	2.0		XM_036980979.1	1.6		XM_021571982.2	-1.5
XM_021560257.2	1.2		XM_021559072.2	1.6		XM_036941747.1	-1.5
NM_001124476.1	-1.8		XM_021558319.2	1.6		XM_021583465.2	-1.5
XM_036946755.1	2.3		XM_021615669.2	1.5		XM_021608692.2	-1.5
XM_036980595.1	-1.8		XM_036965927.1	1.5		XM_021625057.2	-1.5
XM_021626067.2	-1.6		XM_021564654.2	1.5		XM_021582136.2	-1.5
XM_021625627.2	-1.1		XM_021591752.2	1.5		XM_021589291.2	-1.5
XM_021574049.2	1.5		XM_021616653.2	1.5		XM_036941784.1	-1.5
XM_021599344.2	1.6		NM_001124395.1	1.5		XM_021593310.2	-1.5
XM_036956535.1	-2.5		XR_002470352.2	1.5		XM_021562048.2	-1.5
XM_036934536.1	2.3		XM_021562321.2	1.5		XM_021560801.2	-1.5
XM_036990366.1	-1.8		XM_021574049.2	1.5		XM_036944991.1	-1.5
XM_021617920.2	2.1		XM_036975284.1	1.5		XM_021623571.2	-1.5
XM_036937390.1	-3.1		XM_021598044.2	1.5		XM_021567847.2	-1.5
XM_021612851.2	2.3		XM_021575941.2	1.5		XM_036950436.1	-1.5
XM_021557237.2	-2.4		XM_021600701.2	1.5		XM_021624686.2	-1.5
XM_036985297.1	3.5		XM_036934353.1	1.5		XM_021612951.2	-1.5
XM_021590381.2	-1.2		XM_036954373.1	1.5		XM_021560885.2	-1.5
XM_036963550.1	2.5		XM_036942946.1	1.5		NM_001124306.1	-1.5
XM_036987092.1	-2.6		XM_036959613.1	1.5		XM_036988862.1	-1.5
XM_021575941.2	1.5		NM_001160676.2	1.5		XM_021621207.2	-1.5
XM_021572768.2	-1.3		XM_021595514.2	1.4		XM_021557081.2	-1.5
XM_021563900.2	-2.1		XM_021603424.2	1.4		XM_021571265.2	-1.4
XM_021609994.2	2.0		XM_036981751.1	1.4		XM_021563083.2	-1.4
XM_021622938.2	-3.3		XM_021588333.2	1.4		XM_021557663.2	-1.4
XM_036956928.1	2.5		XM_021563143.2	1.4		XM_021590830.2	-1.4
XM_021624181.2	-2.6		XM_036957345.1	1.4		XM_021568459.2	-1.4
XM_021623036.2	1.8		XM_021574769.2	1.4		XM_021579637.2	-1.4
XR_005037860.1	4.7		XM_021589759.2	1.4		XM_021574051.2	-1.4
XM_021583935.2	-1.7		XM_021616203.2	1.4		XM_021567933.2	-1.4
XM_021616957.2	-1.4		XM_021559799.2	1.4		XM_021564005.2	-1.4
NM_001124252.1	-2.3		XM_021558011.2	1.4		XM_021615311.2	-1.4
XM_036938024.1	2.5		XM_021625146.2	1.4		XM_036962226.1	-1.4
XM_021574629.2	-2.9		XM_021581312.2	1.4		XM_021589758.2	-1.4
XM_021583609.2	1.6		XM_036948937.1	1.4		XM_036945110.1	-1.4
XM_021563988.2	-2.4		NM_001124560.1	1.4		XM_021600043.2	-1.4
XM_036972198.1	2.3		XM_036947185.1	1.4		XM_021574749.2	-1.4
XR_005052159.1	1.7		XM_036986163.1	1.4		XM_021599647.2	-1.4
XM_021558505.2	-1.1		XM_021561660.2	1.4		XM_021620451.2	-1.4
XM_036940229.1	1.8		XM_021613000.2	1.4		XM_036954240.1	-1.4
XM_021574749.2	-1.4		XM_036977063.1	1.4		XM_021626073.2	-1.4
XM_021602827.2	1.6		XM_021572087.2	1.3		NM_001124307.1	-1.4
XM_021559799.2	1.4		XM_036984208.1	1.3		XM_021565445.2	-1.4
XM_036948412.1	6.7		XM_021612450.2	1.3		XM_021594804.2	-1.4
XM_021584681.2	2.2		XM_036957503.1	1.3		XM_036984786.1	-1.4
XM_021588585.2	3.0		XR_005034899.1	1.3		XM_021616957.2	-1.4
XM_021615446.2	-2.5		XM_036958645.1	1.3		XM_021611931.2	-1.4
XM_021598179.2	-2.1		XM_021571145.2	1.3		NM_001165115.1	-1.4
XM_021606269.2	7.0		XM_021576299.2	1.3		XM_021576213.2	-1.4
XM_036957345.1	1.4		XM_036969785.1	1.3		XM_021619427.2	-1.4
XM_036971832.1	-2.6		XM_021572404.1	1.3		XM_021595633.2	-1.4
XM_036953227.1	-2.1		XM_021590458.2	1.3		XM_021601891.2	-1.3
XM_036947600.1	2.6		XM_021613694.2	1.3		XM_021609959.2	-1.3
XM_021576280.2	-1.3		XM_021568817.2	1.3		XM_021572768.2	-1.3
XM_021567057.2	1.2		NM_001165067.2	1.3		XM_021603876.2	-1.3
XM_036968143.1	1.9		XM_021625459.2	1.3		XM_036947861.1	-1.3
XM_021571423.2	-1.5		XM_021602807.2	1.3		XM_021560689.2	-1.3
XM_021573383.2	-1.8		NM_001165092.2	1.3		XM_036987679.1	-1.3
NM_001124246.1	-1.6		XM_021621222.2	1.2		XM_036944950.1	-1.3
XM_021611343.2	2.7		XM_021572809.2	1.2		XM_021570233.2	-1.3
XM_021623204.2	-2.0		XM_021581275.2	1.2		XM_021561027.2	-1.3
XM_036942465.1	2.6		XM_021570730.2	1.2		XM_021579653.2	-1.3
XM_021589674.2	-1.6		XM_021617765.2	1.2		XM_021597600.2	-1.3
XR_005037491.1	4.6		XM_021577406.2	1.2		XM_036970671.1	-1.3
XM_036980588.1	-2.3		XM_021585710.2	1.2		NM_001160498.1	-1.3
XM_036977674.1	-1.6		XM_021600816.2	1.2		XM_021598719.2	-1.3
XM_021624713.2	-1.8		XM_021592539.2	1.2		XM_021572058.2	-1.3
XM_021607123.2	-3.4		XM_021567057.2	1.2		NM_001124477.1	-1.3
XR_005040260.1	1.7		XM_021587575.2	1.2		XM_021582546.2	-1.3
XM_021597228.2	2.1		XM_021566823.2	1.2		XM_021577655.2	-1.3
XM_036977332.1	1.8		XM_021561507.2	1.2		XM_021574056.2	-1.3
XM_036977613.1	1.9		XM_021560257.2	1.2		XM_021601941.2	-1.3
XM_021624783.2	-2.0		XM_021559104.2	1.2		XM_021576280.2	-1.3
XM_021588387.2	-3.6		XM_021565969.2	1.2		NM_001165101.1	-1.3
XM_021571145.2	1.3		XM_021577503.2	1.2		XM_036959454.1	-1.3
XM_021602343.2	-1.3		XM_021612862.2	1.2		XM_036975690.1	-1.3
XM_021604627.2	-3.4		XM_021604762.2	1.2		XM_021604647.2	-1.3
XM_021625275.2	2.5		XM_021604754.2	1.2		XM_021602343.2	-1.3
XM_021588455.2	2.2		XM_021580480.2	1.2		XM_021573382.2	-1.3
XM_021599624.2	-2.5		NM_001165096.2	1.2		XM_021576264.2	-1.3
XM_021603424.2	1.4		XM_021586265.2	1.2		XM_036953495.1	-1.2
XM_021575961.2	-3.1		NM_001165152.2	1.2		XM_021590381.2	-1.2
XM_021587735.2	-5.1		XM_021603541.2	1.2		XM_021622063.2	-1.2
NM_001165096.2	1.2		XM_021602667.2	1.2		XM_021572160.2	-1.2
XR_005036429.1	4.7		NM_001165125.2	1.2		XM_021615292.2	-1.2
XM_036936077.1	-2.7		XM_021612927.2	1.2		XM_021575945.2	-1.2
XR_005040884.1	2.8		XM_021560039.2	1.2		XM_036945739.1	-1.2
XR_005034453.1	4.0		XM_021572807.2	1.2		XM_021609004.2	-1.2
XM_021597929.1	2.0		XM_021558315.2	1.1		XM_021610838.2	-1.2
XM_036935840.1	2.2		XM_021576572.2	1.1		XM_021582921.2	-1.2
XM_021597600.2	-1.3		XM_021623627.2	1.1		XM_036966322.1	-1.2
XM_036976224.1	-3.8		XM_021626080.2	1.1		XM_021625819.2	-1.2
NM_001160676.2	1.5		XM_021619247.2	1.1		XM_021603332.2	-1.1
XM_036941784.1	-1.5		XM_021599788.2	1.1		XM_021625627.2	-1.1
XM_036954811.1	-2.7		XR_005035232.1	1.1		XM_021601952.2	-1.1
XM_021593039.2	-2.1		XM_021561176.2	1.1		XM_021621856.2	-1.1
XM_036960562.1	2.4		XM_021561190.2	1.1		XM_036970347.1	-1.1
XR_005035194.1	2.2		XM_021559948.2	1.1		XM_021568518.2	-1.1
XM_021599140.2	-2.3		XM_021605347.2	1.1		XM_021572385.2	-1.1
XM_021584636.2	-2.8		XM_021593909.2	1.1		XM_021615842.2	-1.1
XR_005040289.1	2.9		XM_021578449.2	1.1		XM_021572773.2	-1.1
XR_005037808.1	3.0		NM_001160572.1	1.0		XM_021558505.2	-1.1
XM_036939638.1	-2.6		XM_021609280.2	1.0		XM_021557273.2	-1.1
XM_036981650.1	2.4		XM_021600006.2	1.0		XM_021557384.2	-1.1
XM_021598163.2	-2.3		XM_021559952.2	1.0		XM_021599702.2	-1.1
XM_021612054.2	-4.2					XM_036944287.1	-1.0
XM_021621207.2	-1.5					XM_036953394.1	-1.0
XM_021561507.2	1.2					XM_036969400.1	-1.0
XM_036943758.1	-2.5					XM_021562846.2	-1.0
XR_005041156.1	3.7
XM_021602518.2	2.0
XM_036972864.1	2.9
XM_021592320.2	2.1
XM_021586622.2	-1.8
XM_036978543.1	2.5
XM_036941637.1	2.8
XM_021602756.2	-1.8
XM_021621222.2	1.2
XM_036989577.1	1.9
XM_021599902.2	-1.7
XM_021579209.2	-1.6
XM_021589275.2	-2.7
XM_036945611.1	4.9
XM_021613864.2	2.8
XR_005034916.1	1.7
XM_021611753.2	-2.9
XM_021616203.2	1.4
XM_036969400.1	-1.0
XR_002473300.2	3.3
XM_036938320.1	1.9
XM_036941747.1	-1.5
XM_021623571.2	-1.5
NM_001142780.1	-2.3
XR_005051468.1	3.1
XM_036954702.1	1.7
XM_021620509.2	-2.6
XM_021593909.2	1.1
NM_001124307.1	-1.4
XM_021579741.2	1.7
XM_036934808.1	-5.6
XM_021601481.2	2.0
NM_001246329.2	-2.6
NM_001246344.1	-2.0
XM_036939138.1	1.8
XM_036941902.1	-1.5
XM_021561566.2	-1.8
XM_021562516.2	-5.3
XM_036948283.1	4.1
XM_021568518.2	-1.1
XM_021568583.2	1.8
XM_021575829.2	-1.9
XM_021576416.2	1.7
XM_021577691.2	2.5
XM_021589913.2	-2.8
XM_036972614.1	-3.2
XM_036982086.1	-2.4
XR_005036805.1	3.5
XM_021581312.2	1.4
XM_021615669.2	1.5
NM_001160312.1	-2.0
XR_002471332.2	2.0
XM_021577827.2	-1.8
XM_021610588.2	-1.6
XM_021584182.2	-1.7
XM_021604181.2	2.9
XM_036972298.1	-4.5
XM_021625819.2	-1.2
XR_005037925.1	2.4
XM_021617427.2	1.8
XM_021606385.2	-3.2
XM_021608175.2	-2.9
XM_021571322.2	-3.2
XM_036979292.1	-1.7
XM_036984208.1	1.3
XM_036990217.1	1.6
XR_005035957.1	1.6
XM_036977960.1	2.4
XM_021610838.2	-1.2
XM_021557081.2	-1.5
XM_036943650.1	-2.3
XM_036970347.1	-1.1
XM_021584612.2	2.8
XM_021602807.2	1.3
XM_021612450.2	1.3
XM_036938017.1	2.2
XM_021625628.2	-1.5
XM_036939265.1	-2.3
XM_021568817.2	1.3
XM_021586138.2	2.1
XR_002471116.2	4.6
XM_036989535.1	-1.7
XM_036959454.1	-1.3
XM_036969132.1	-1.6
XM_021601559.2	2.2
XM_021566654.2	-3.0
XM_021580448.2	1.7
NM_001165067.2	1.3
XM_021560689.2	-1.3
XM_021606227.2	-2.4
XM_021609280.2	1.0
XM_021561539.2	2.2
XM_021594804.2	-1.4
XM_021586514.2	-3.2
XM_021587575.2	1.2
XM_021565658.2	-1.6
XM_036970862.1	-4.0
XM_021584839.2	-1.8
NM_001165115.1	-1.4
XM_021622063.2	-1.2
XM_021559918.2	-1.6
XM_021623328.2	1.8
XM_021600043.2	-1.4
XM_021578449.2	1.1
XM_021586502.2	1.8
XM_021603876.2	-1.3
XM_021615842.2	-1.1
XM_021571265.2	-1.4
XM_021579285.2	-2.0
XM_021618655.2	-2.6
XM_036947656.1	1.7
XM_036962884.1	2.9
XM_021573382.2	-1.3
NM_001124395.1	1.5
XM_021611931.2	-1.4
XM_036948687.1	3.9
XM_021610443.2	1.8
NM_001124606.1	2.8
XM_021590458.2	1.3
XM_021574333.2	-1.9
XM_021559072.2	1.6
XM_021612862.2	1.2
XM_021608544.2	-2.0
XM_021614576.2	1.9
XM_021563083.2	-1.4
XM_021572043.2	-2.5
XM_021574051.2	-1.4
XM_021572773.2	-1.1
XM_021572807.2	1.2
XM_021618627.2	-1.6
XM_021613247.2	1.7
XM_021559778.2	-2.4
XM_021600701.2	1.5
XM_021605564.2	2.3
XM_036954052.1	-1.9
XM_036959452.1	-2.7
XR_005053462.1	6.0
XM_021596503.2	-2.3
XM_021597782.2	2.2
XM_021558315.2	1.1
XM_021584356.2	-2.3
XM_021600699.2	-2.6
XM_036954240.1	-1.4
XM_036979394.1	-2.1
XM_036948670.1	-2.6
XM_021573941.2	-2.1
XM_036953394.1	-1.0
XM_036973930.1	2.8
XM_021565617.2	-2.7
XR_005037315.1	2.8
XM_036948926.1	-2.6
XM_021586133.2	-3.4
XM_021585710.2	1.2
XM_036971731.1	-2.6
XM_021587410.2	-3.5
XM_021622445.2	2.6
XM_021557715.2	-3.5
XM_021569859.2	3.4
XM_021576958.2	2.0
XM_036973599.1	-1.6
XM_021591752.2	1.5
XM_021602499.2	1.9
XM_036986652.1	-3.0
XM_021589291.2	-1.5
XM_021601952.2	-1.1
XM_036947185.1	1.4
XM_021601891.2	-1.3
XM_021589758.2	-1.4
XM_021559952.2	1.0
XM_036944287.1	-1.0
XM_021608752.2	1.9
XM_036988953.1	-1.8
XM_036939623.1	1.6
XM_021557273.2	-1.1
XM_036948621.1	3.7
XM_036951204.1	1.9
XR_005042093.1	-5.0
XM_021621941.2	-1.9
XM_036947986.1	-3.8
XR_005053255.1	2.0
XM_036976535.1	2.6
XM_021588677.2	-1.9
XM_036950085.1	-1.8
XM_036935668.1	-2.4
XM_021598719.2	-1.3
XM_021583690.2	2.0
XM_021562048.2	-1.5
XM_036964548.1	-2.8
XR_005036676.1	2.4
XM_036939720.1	2.6
XM_021576572.2	1.1
XM_036963781.1	-1.9
XM_021579653.2	-1.3
XM_036936526.1	-3.4
XM_021606454.2	-3.3
XM_036960785.1	-2.3
XM_036965821.1	3.0
XM_036939787.1	-2.2
XM_021621856.2	-1.1
XM_036938009.1	3.7
XM_021570309.2	3.0
XM_021620593.2	-1.9
XM_021620451.2	-1.4
XM_036941610.1	-2.6
XM_036987679.1	-1.3
XR_002475639.2	2.5
XM_021626080.2	1.1
XM_021566426.2	1.8
XM_021605788.2	1.8
XM_021598800.2	1.6
XM_036945029.1	2.3
XM_021585680.2	-2.3
XM_021560064.2	1.7
XM_021603770.2	-1.5
XM_021592539.2	1.2
XM_021599647.2	-1.4
XM_021624989.2	1.8
NM_001124356.1	1.7
XM_021572809.2	1.2
XM_021572404.1	1.3
XM_036953495.1	-1.2
XM_021604762.2	1.2
NM_001124477.1	-1.3
XM_036942525.1	-5.1
XM_021565445.2	-1.4
XM_021580908.2	-2.0
XM_021613865.2	4.9
XM_021615971.2	-16.8
XM_036934179.1	2.6
XM_036969810.1	1.8
NM_001160572.1	1.0
XM_021577406.2	1.2
XM_036981751.1	1.4
XM_021626073.2	-1.4
XM_021576264.2	-1.3
XM_021561176.2	1.1
XM_036946980.1	2.4
XM_021566449.2	-1.5
XM_036953314.1	-3.5
XM_021586790.2	5.2
XM_021603425.2	-1.6
XM_021614159.2	2.2
NM_001124367.1	-3.6
XM_036984786.1	-1.4
XM_021577503.2	1.2
XM_021574056.2	-1.3
XM_036987737.1	2.6
XM_021557316.2	-1.8
XM_021563800.2	-2.1
XM_036986266.1	-1.9
XM_036980979.1	1.6
XM_021563143.2	1.4
XM_021622660.2	-2.4
XM_021624723.2	-2.0
XM_021568324.2	1.6
XM_021572058.2	-1.3
XM_021575626.2	1.9
XM_021600136.2	-1.8
NM_001124657.1	1.7
XR_005041385.1	2.3
XM_021601755.2	-1.6
XR_005040053.1	-3.3
XM_021602075.2	-1.6
XM_036981648.1	2.8
XM_036942068.1	2.0
XM_036951889.1	2.6
XM_036948937.1	1.4
XM_021578148.2	2.0
XM_036963332.1	-1.8
NM_001124743.1	-1.8
XM_036988794.1	3.4
XM_036948834.1	-2.4
XM_036969531.1	2.6
XM_021563403.2	1.6
XM_021570893.2	-2.0
XR_002469518.2	2.2
XM_021571982.2	-1.5
XM_021589582.2	-1.5
XM_021616653.2	1.5
XM_036940190.1	2.5
XM_036939818.1	2.4
XM_036987034.1	1.6
XM_021609004.2	-1.2
XR_005041752.1	5.1
XM_021571810.2	-1.6
XM_021564725.2	-1.8
XM_036963425.1	-2.0
XM_021609959.2	-1.3
XM_021561573.2	4.8
XM_036975309.1	-2.1
XM_021600499.2	-1.8
XM_036942158.1	2.6
XM_021595258.2	-2.6
XM_036939921.1	-1.8
XM_021574265.2	-2.4
XM_036956017.1	-2.3
XM_021590751.2	-1.6
XM_021617765.2	1.2
XM_036962226.1	-1.4
XM_021564654.2	1.5
XM_021589495.2	1.6
XM_036987382.1	1.6
XM_021624676.2	-2.2
XM_036947560.1	-1.6
XM_021604505.2	-1.9
XM_021558844.2	1.6
XM_021557384.2	-1.1
XM_036950923.1	-3.2
XM_021579717.2	1.7
XM_021572160.2	-1.2
XM_021587958.2	3.9
XM_036949488.1	3.0
XM_036956265.1	-2.0
XM_021612951.2	-1.5
XR_005034309.1	2.2
XM_036967433.1	2.1
XM_021595633.2	-1.4
XR_002469146.2	2.8
XR_005037927.1	2.6
XM_036966322.1	-1.2
NM_001124306.1	-1.5
XM_036958263.1	5.1
XR_005052829.1	4.2
XM_021561027.2	-1.3
XM_036957503.1	1.3
XR_002474437.2	3.1
NM_001172531.1	-3.3
XM_036956671.1	3.2
XM_021598846.2	2.1
XM_036973136.1	2.8
XM_021559920.2	-1.6
XM_021560039.2	1.2
XM_021604647.2	-1.3
XM_036934227.1	-1.6
XM_021580480.2	1.2
XM_021607067.2	-2.0
XM_036987415.1	1.8
XM_036973002.1	-5.2
XM_021576265.2	-2.2
XM_021582546.2	-1.3
XM_021590939.2	-2.6
XM_021600282.2	-2.1
XM_036965917.1	1.8
XM_021565126.2	-2.4
XM_021582701.2	1.9
XM_036944950.1	-1.3
XM_036944991.1	-1.5
XM_021600006.2	1.0
XM_021570233.2	-1.3
XM_021571870.2	-8.7
XM_036984107.1	-2.6
XM_021619427.2	-1.4
XM_021558091.2	-5.5
XM_021570731.2	1.9
XM_021599788.2	1.1
XM_036986163.1	1.4
XM_036933923.1	2.5
XM_036984589.1	-2.0
XM_036975690.1	-1.3
XM_021607736.2	1.9
XM_021612277.2	4.0
XM_036987361.1	-2.1
XM_036936029.1	1.6
XM_036954373.1	1.5
XM_021572385.2	-1.1
XM_036945110.1	-1.4
XM_021589759.2	1.4
XM_021619247.2	1.1
XM_021621094.2	2.6
XM_021602667.2	1.2
XM_021564005.2	-1.4
XM_021605347.2	1.1
XM_021579637.2	-1.4
XM_021596260.2	-2.5
XM_036948531.1	1.6
XM_021582136.2	-1.5
XM_021603541.2	1.2
XM_036985959.1	-1.7
XM_021615292.2	-1.2
XM_036962161.1	2.0
XM_021599702.2	-1.1
XM_021590830.2	-1.4
XM_021625607.2	-1.9
XM_021559071.2	-1.9
NM_001160498.1	-1.3
XR_005035232.1	1.1
XM_036956130.1	-1.7
NM_001165101.1	-1.3
NM_001160543.1	1.6
XR_002474264.2	4.2
XM_021611760.2	-3.2
XM_036945739.1	-1.2
XM_036934353.1	1.5
NM_001165125.2	1.2
NM_001124548.1	2.4
XM_021571043.2	-1.6
XM_036950436.1	-1.5
XM_021582628.2	2.9
XM_021600305.2	-2.2
XR_002468478.2	1.6
XM_021562846.2	-1.0
XM_036944821.1	-2.3
XM_021619425.2	-2.4
NM_001165092.2	1.3
XM_021623627.2	1.1
XM_036988862.1	-1.5
XM_021578138.2	3.0
XM_036989100.1	-2.3
XM_036971558.1	-1.8
XM_036943278.1	1.6
XM_021568067.2	2.7
XM_021625057.2	-1.5
NM_001165249.1	1.8
XM_021560801.2	-1.5
XM_021577997.2	1.7
XM_021600348.2	-2.4
XM_036939647.1	2.8
XM_021608692.2	-1.5
XM_036965925.1	-2.1
XM_021602934.2	-1.7
XM_021575945.2	-1.2
XM_021585986.2	-1.6
XM_021602817.2	-2.8
XM_021566823.2	1.2
XM_021621779.2	-2.0
XM_021576953.2	-1.8
XM_036990103.1	-1.6
XM_021613869.2	2.2
XM_021601941.2	-1.3
XM_021570730.2	1.2
XM_021603332.2	-1.1
XM_036963804.1	2.0
XM_036948688.1	2.9
XM_021600816.2	1.2
XM_036958205.1	1.6
XM_036977063.1	1.4
XM_021604754.2	1.2
XM_021576444.2	2.5
XM_036959770.1	1.7
XM_021597289.2	-1.7
XM_021558011.2	1.4
XM_036959613.1	1.5
XM_021585091.2	-1.9
XM_036963469.1	-2.0
XM_021586377.2	5.3
XM_021590620.2	1.7
XM_021561149.2	-2.4
XR_002470352.2	1.5
XM_021561190.2	1.1
XM_021615311.2	-1.4
XM_021621480.2	2.7
XM_036969785.1	1.3
XM_036973592.1	1.6
XM_036977752.1	-2.9
NM_001165152.2	1.2

## Sheet: DOC_MIFE_vs_DOC
ID	log2FoldChange	UP	ID UP	log2FoldChange		ID DW	log2FoldChange
XM_036984086.1	-14.9	1	XM_036948926.1	3.9		XM_036984086.1	-14.9
XM_036948926.1	3.9	DW
		1

## Sheet: DOC_EPLE_vs_DOC
ID	log2FoldChange	UP	ID UP	log2FoldChange		ID DW	log2FoldChange
XM_021593675.1	6.9	313	XM_021617147.2	32.2		XR_005039250.1	-7.9
XM_021606672.2	9.3	DW	XM_021615971.2	25.4		XM_021589625.2	-6.0
XM_021617900.2	-2.4	131	XM_021561622.2	11.4		XM_036954151.1	-5.5
XM_036984667.1	8.7		XM_021566473.2	10.8		XM_036945611.1	-5.2
XM_036984725.1	8.9		NM_001124226.1	10.7		XM_036939720.1	-4.4
XM_021617147.2	32.2		XM_021600663.2	10.6		XM_036956948.1	-4.3
XM_036949487.1	6.6		NM_001124212.2	10.4		XM_036939176.1	-4.0
NM_001124713.1	4.5		XM_021606461.2	10.4		XM_036986858.1	-3.7
XM_021616957.2	2.2		XM_021622041.1	10.0		XM_036972734.1	-3.4
XM_021612304.2	9.0		XM_021559216.2	9.9		XM_036969560.1	-3.3
NM_001124228.1	6.8		XM_036963621.1	9.6		XM_021621480.2	-3.2
NM_001124211.1	9.5		NM_001124211.1	9.5		XM_036948182.1	-2.8
XM_036939110.1	2.8		XM_021621145.2	9.3		XM_036948163.1	-2.7
XM_036981686.1	4.8		XM_021606672.2	9.3		XM_021604028.2	-2.7
XM_021589301.2	-1.8		XM_036984086.1	9.1		XM_036940190.1	-2.7
XM_021622041.1	10.0		XM_021569452.2	9.1		XM_021613864.2	-2.7
XM_021600985.2	6.7		XM_021612304.2	9.0		XM_021584681.2	-2.6
XM_021616203.2	-2.6		XM_021588234.2	8.9		XR_005037925.1	-2.6
XM_036963621.1	9.6		XM_036984725.1	8.9		XM_021616203.2	-2.6
XM_021599850.2	2.3		NM_001124456.1	8.9		XM_021560154.2	-2.6
XM_021589358.2	8.4		XM_036984667.1	8.7		XM_021621846.2	-2.6
XM_021560886.2	7.3		XM_036966998.1	8.6		XM_036987211.1	-2.6
XM_036943236.1	7.2		XM_021583360.2	8.6		XR_002469880.2	-2.5
XM_036964548.1	4.4		XM_021589358.2	8.4		XM_021568583.2	-2.5
XM_021583609.2	-2.3		NM_001124732.1	8.3		XM_021562690.2	-2.5
XM_021577471.2	-1.9		NM_001171862.1	8.2		XM_021585887.2	-2.4
XM_036944817.1	4.6		XM_021617461.2	7.9		XM_036963442.1	-2.4
XM_021600663.2	10.6		XM_021602848.2	7.8		XM_021617900.2	-2.4
XM_036986998.1	2.4		XM_021618098.2	7.8		XM_021605478.2	-2.4
XM_021615971.2	25.4		XM_021557632.2	7.7		XM_021611751.2	-2.4
XM_021613000.2	-1.8		XM_036963888.1	7.6		XM_036955107.1	-2.3
XM_021561622.2	11.4		XM_021600082.2	7.4		XM_021583609.2	-2.3
XM_021615734.2	6.4		XM_021585754.2	7.3		XM_021611949.2	-2.3
XM_036950832.1	2.6		XM_021600917.2	7.3		NM_001124395.1	-2.3
NM_001124395.1	-2.3		XM_036974703.1	7.3		XM_021576416.2	-2.2
XM_036953028.1	-2.1		XM_021560886.2	7.3		XM_036953901.1	-2.2
XM_021610540.2	4.8		XM_021561683.2	7.2		XM_021589276.2	-2.2
XM_021621145.2	9.3		XM_036943236.1	7.2		XM_036933949.1	-2.2
XM_021577383.2	1.6		XM_036979605.1	7.2		XM_021588982.2	-2.2
XM_021557368.2	4.0		XM_036984381.1	7.1		XM_021602173.2	-2.1
XM_036971158.1	4.3		XM_021571913.2	7.0		XM_021597929.1	-2.1
XM_021606461.2	10.4		XM_036948215.1	7.0		XM_036953028.1	-2.1
XM_021566380.2	6.3		XM_021593675.1	6.9		XR_002468725.2	-2.1
XM_036952447.1	6.2		XM_021620950.2	6.8		XM_021560156.2	-2.1
XM_021566940.2	5.1		NM_001124228.1	6.8		XM_021621365.2	-2.1
XM_021581893.2	6.1		XM_036955761.1	6.7		XM_036942715.1	-2.0
NM_001171862.1	8.2		XM_021600985.2	6.7		XM_036979014.1	-2.0
NM_001124456.1	8.9		XM_036949487.1	6.6		XM_021584748.2	-2.0
XM_036979605.1	7.2		NM_001197213.1	6.5		NM_001172498.1	-1.9
XM_036950954.1	5.0		XM_021615734.2	6.4		XM_021578052.2	-1.9
XM_036986858.1	-3.7		XM_021566380.2	6.3		XM_036957843.1	-1.9
XM_021560257.2	-1.5		XM_021577403.2	6.3		XM_021577471.2	-1.9
XR_005039250.1	-7.9		XR_002473265.2	6.2		XM_021572149.2	-1.9
XM_021561027.2	1.9		XM_036952447.1	6.2		NM_001124342.2	-1.9
XM_036984183.1	6.0		XM_021581893.2	6.1		XM_021601275.2	-1.9
NM_001124688.1	5.5		XM_036984183.1	6.0		XM_021558252.2	-1.9
XM_021618098.2	7.8		XM_021620653.2	5.9		NM_001124705.1	-1.9
XM_036942715.1	-2.0		XM_036961824.1	5.8		XM_036985000.1	-1.9
NM_001124447.1	-1.7		XM_036968771.1	5.8		XM_021613247.2	-1.8
XM_021566473.2	10.8		XR_005042093.1	5.7		XM_021564786.2	-1.8
XM_021604028.2	-2.7		XM_021569990.2	5.7		XM_036961716.1	-1.8
XM_036956571.1	1.3		XM_021573470.2	5.6		XM_021604393.2	-1.8
XM_036975682.1	3.6		XM_036934808.1	5.5		XM_021613000.2	-1.8
XM_021576416.2	-2.2		NM_001124688.1	5.5		XM_021599489.2	-1.8
XM_021565655.2	4.1		XM_036960037.1	5.5		XM_036949220.1	-1.8
XM_036943457.1	2.9		NM_001124676.1	5.3		XM_021561112.2	-1.8
XM_021566472.2	5.1		XM_021609897.2	5.3		XM_021566168.2	-1.8
XM_021577403.2	6.3		XM_036942525.1	5.3		XM_021617535.2	-1.8
XM_021621846.2	-2.6		XM_021620091.2	5.2		XM_036980979.1	-1.8
XM_036971830.1	3.5		XM_021584571.2	5.1		XM_021589301.2	-1.8
XM_021574443.2	2.0		XM_036970221.1	5.1		XM_036977064.1	-1.7
XM_021623571.2	1.9		XM_021566940.2	5.1		XM_021566699.2	-1.7
XM_021561683.2	7.2		XM_021566472.2	5.1		XM_036977351.1	-1.7
XM_036948163.1	-2.7		XM_036966384.1	5.1		XM_021599529.2	-1.7
XM_021586588.2	5.0		XM_036950954.1	5.0		XM_021575755.2	-1.7
XM_021626067.2	1.8		XM_021586588.2	5.0		XR_005039825.1	-1.7
XM_021584681.2	-2.6		XM_021610959.2	4.9		XM_021608824.2	-1.7
XM_021609828.2	4.1		XM_036941536.1	4.9		NM_001124447.1	-1.7
XM_036947748.1	1.7		XM_021603739.2	4.9		XR_002469747.2	-1.7
XM_036968771.1	5.8		XM_036947549.1	4.9		NM_001281388.1	-1.7
XM_036963442.1	-2.4		XM_036974324.1	4.9		XM_021606836.2	-1.7
XM_036949746.1	3.0		XM_036981686.1	4.8		XM_021623209.2	-1.6
XM_021617461.2	7.9		XM_021613166.2	4.8		XM_021609100.2	-1.6
XM_036949561.1	3.5		XM_021607382.2	4.8		NM_001165092.2	-1.6
XM_036956772.1	4.1		XM_021565116.1	4.8		XM_021569965.2	-1.6
XM_021586223.2	4.6		XM_036986984.1	4.8		XM_036975433.1	-1.6
XM_021561660.2	-1.4		XM_021610540.2	4.8		XM_021609510.2	-1.6
XM_021575705.2	2.1		XR_005052532.1	4.7		XR_005041127.1	-1.6
XM_021613256.2	-1.4		XM_021566996.2	4.6		XM_021576582.2	-1.6
XM_021573470.2	5.6		XM_036944817.1	4.6		XM_021587278.2	-1.6
XR_005053278.1	4.2		XM_021586223.2	4.6		XR_002468092.2	-1.6
XM_021585754.2	7.3		NM_001124592.1	4.6		XM_036940547.1	-1.6
XM_036945522.1	4.0		unassigned_transcript_3862	4.6		XM_021616099.2	-1.6
XR_005040506.1	4.0		XM_021613323.2	4.6		XM_021570686.2	-1.6
XM_021604393.2	-1.8		XM_021585354.2	4.6		XM_021568726.2	-1.6
XM_021557067.2	3.0		XM_021579399.2	4.5		XM_021590079.2	-1.5
XM_036982928.1	2.2		NM_001124713.1	4.5		XM_021589759.2	-1.5
XM_036966384.1	5.1		XR_005035677.1	4.5		XM_021618926.2	-1.5
XM_021602075.2	2.1		unassigned_transcript_295	4.4		XM_021599271.2	-1.5
XM_021616733.2	4.0		XM_036964548.1	4.4		XM_021587927.2	-1.5
XM_021574904.2	1.8		XM_036971158.1	4.3		XM_021624933.2	-1.5
XM_021602612.2	1.5		XM_021607721.2	4.3		XM_021560257.2	-1.5
XM_021611751.2	-2.4		XM_036961454.1	4.3		XM_021578727.2	-1.5
XM_021569965.2	-1.6		XM_021609317.2	4.3		XM_021578929.2	-1.5
XM_021579521.2	2.9		unassigned_transcript_3852	4.2		XM_036939191.1	-1.4
XM_021573160.2	1.9		XM_036975624.1	4.2		XM_021587455.2	-1.4
XM_021568583.2	-2.5		XR_005040889.1	4.2		XM_021603541.2	-1.4
XM_021573462.2	-1.4		XM_021618976.2	4.2		XM_021573858.2	-1.4
XM_036960995.1	2.7		XM_021610465.2	4.2		XM_021573462.2	-1.4
XM_021602848.2	7.8		XR_005053278.1	4.2		XM_021585710.2	-1.4
XM_036984381.1	7.1		XM_036960369.1	4.2		XM_021613256.2	-1.4
XM_021600082.2	7.4		XM_021580267.2	4.2		NM_001160576.1	-1.4
XM_021570746.2	1.9		XM_036976224.1	4.1		XM_021561660.2	-1.4
XM_036933949.1	-2.2		XM_021565655.2	4.1		XM_021597725.2	-1.4
NM_001124275.1	3.3		XM_021584633.2	4.1		XM_021588333.2	-1.4
NM_001124212.2	10.4		XM_036989866.1	4.1		XM_036958776.1	-1.4
XM_021566294.2	3.7		XM_036956772.1	4.1		XM_021619247.2	-1.3
XM_021578185.2	2.2		XM_021609828.2	4.1		XM_021572087.2	-1.3
XM_021605478.2	-2.4		XM_036974922.1	4.1		XM_021574823.2	-1.3
XM_021623209.2	-1.6		XM_036945522.1	4.0		XM_021601114.2	-1.3
XM_036948215.1	7.0		XR_005040506.1	4.0		NM_001165125.2	-1.3
XM_036966998.1	8.6		XM_021557368.2	4.0		XM_036958645.1	-1.3
XM_021565116.1	4.8		NM_001124324.1	4.0		XM_021562993.2	-1.3
XM_021575715.2	1.7		XM_021616733.2	4.0		XM_021621953.2	-1.3
XM_021617535.2	-1.8		XM_021557652.2	3.9		XM_021599099.2	-1.2
XM_036955761.1	6.7		XM_021566382.2	3.9		XM_021615572.2	-1.2
XM_021566699.2	-1.7		XR_005052530.1	3.9		XM_021578316.2	-1.2
XM_036976849.1	2.1		XM_036934191.1	3.8		XM_021589299.2	-1.1
XM_021561112.2	-1.8		XM_036945274.1	3.8		XM_021559104.2	-1.1
XM_021607382.2	4.8		XM_036934361.1	3.8		NM_001160509.1	-1.1
XM_036967966.1	1.8		XM_021566294.2	3.7		XM_021565969.2	-1.1
XM_021566168.2	-1.8		XR_005034202.1	3.7
NM_001197213.1	6.5		XR_005036192.1	3.7
XM_021607721.2	4.3		XM_021557715.2	3.6
XM_021624686.2	1.5		XM_036973913.1	3.6
XM_021559216.2	9.9		XM_021607047.2	3.6
XM_036949220.1	-1.8		XM_021576290.2	3.6
XM_036974703.1	7.3		XM_036985426.1	3.6
NM_001172498.1	-1.9		XM_021616484.2	3.6
XM_036958645.1	-1.3		XM_036975682.1	3.6
XM_021615446.2	2.7		XM_021615407.2	3.5
XM_021588982.2	-2.2		XM_036949561.1	3.5
XM_036947549.1	4.9		XM_036971830.1	3.5
unassigned_transcript_3862	4.6		XM_036984628.1	3.4
XM_021577148.2	1.9		XM_036967072.1	3.4
XM_021622063.2	1.4		XM_036942125.1	3.4
XM_021611949.2	-2.3		XM_036960847.1	3.4
XR_005036192.1	3.7		XR_005048892.1	3.4
XM_036969560.1	-3.3		XM_021602864.2	3.4
XM_021607047.2	3.6		NM_001124275.1	3.3
XM_036984086.1	9.1		XR_005041940.1	3.3
XM_021567933.2	1.2		XM_036947505.1	3.3
XM_021618976.2	4.2		XR_005047758.1	3.3
XM_036976224.1	4.1		XM_036952471.1	3.3
XM_021557632.2	7.7		XM_021586570.2	3.3
XM_021583360.2	8.6		XR_005049556.1	3.3
XM_036975433.1	-1.6		XR_005048843.1	3.3
XM_021563836.2	1.7		XM_036951593.1	3.3
XM_036961824.1	5.8		XR_005041934.1	3.3
XM_036977064.1	-1.7		XR_005046311.1	3.3
XM_021609100.2	-1.6		XR_005050122.1	3.2
NM_001124676.1	5.3		XM_036948600.1	3.2
XM_036977351.1	-1.7		XR_005051283.1	3.2
NM_001165092.2	-1.6		XM_021603923.2	3.2
XR_005034202.1	3.7		XR_005049242.1	3.2
NM_001281388.1	-1.7		XR_005041469.1	3.2
XM_021590485.2	1.3		XR_005046801.1	3.2
XM_036984297.1	2.3		XR_005047780.1	3.2
XM_021573858.2	-1.4		XR_005042508.1	3.2
XM_036963888.1	7.6		XM_036966140.1	3.2
XM_021599099.2	-1.2		XM_021569670.2	3.2
XM_036958776.1	-1.4		XR_005043311.1	3.2
XM_036936743.1	1.6		XR_005047760.1	3.2
NM_001124226.1	10.7		XR_005046559.1	3.2
XM_021588234.2	8.9		XR_005049246.1	3.2
XM_036957843.1	-1.9		XR_005041552.1	3.2
XM_021557652.2	3.9		XR_005042136.1	3.2
XM_036979050.1	2.8		XR_005041540.1	3.1
XR_005052530.1	3.9		XR_005049245.1	3.1
unassigned_transcript_12686	2.2		XR_005042497.1	3.1
XM_021573382.2	1.4		XR_005046805.1	3.1
XM_021618926.2	-1.5		XR_005049258.1	3.1
XR_005040889.1	4.2		XR_005045382.1	3.1
XM_036941536.1	4.9		XR_005042970.1	3.1
XM_021597725.2	-1.4		XR_005047798.1	3.1
XR_002469880.2	-2.5		XR_005041452.1	3.1
XM_036956535.1	2.6		XR_005042268.1	3.1
XR_005042093.1	5.7		XR_005048461.1	3.1
XM_021586327.2	1.8		XR_005041559.1	3.1
XM_036939176.1	-4.0		XR_005041577.1	3.1
XM_036960037.1	5.5		XR_005042527.1	3.1
XM_036974324.1	4.9		XR_005045377.1	3.1
XM_036953442.1	2.5		XR_005048024.1	3.1
NM_001124342.2	-1.9		XM_036955766.1	3.1
unassigned_transcript_295	4.4		XR_005047805.1	3.1
XM_021602278.2	1.5		XR_005041574.1	3.1
XM_021620950.2	6.8		XR_005046810.1	3.1
XM_021579873.2	1.6		XM_021561000.2	3.0
XM_021599489.2	-1.8		XR_005041537.1	3.0
XM_036979014.1	-2.0		XM_036977765.1	3.0
XM_036984628.1	3.4		XR_005049564.1	3.0
XM_021563201.2	1.7		XR_005041966.1	3.0
XM_021585710.2	-1.4		XR_005049548.1	3.0
XM_021584633.2	4.1		XR_005041502.1	3.0
XM_036986768.1	2.2		XM_036949746.1	3.0
XM_036986984.1	4.8		XR_005046832.1	3.0
XR_005035677.1	4.5		XR_005041560.1	3.0
XR_005036194.1	2.5		XR_005042133.1	3.0
XR_005037925.1	-2.6		XR_005049559.1	3.0
XM_036985426.1	3.6		XM_021557067.2	3.0
XR_002468725.2	-2.1		XM_021579521.2	2.9
XR_005052532.1	4.7		XR_005038537.1	2.9
XM_021619247.2	-1.3		XM_036954278.1	2.9
XM_021620272.2	1.3		XM_036943457.1	2.9
NM_001124592.1	4.6		XM_036939110.1	2.8
XM_021569452.2	9.1		XM_036989306.1	2.8
XM_036952471.1	3.3		XM_036979050.1	2.8
XM_021572087.2	-1.3		XM_021565126.2	2.7
XM_021584571.2	5.1		XM_036960995.1	2.7
XM_021622252.2	1.4		XM_036948926.1	2.7
XM_021566144.2	2.5		XM_021615446.2	2.7
XM_021569670.2	3.2		XM_036950832.1	2.6
XM_036938973.1	2.4		XR_005041381.1	2.6
XM_021606836.2	-1.7		XM_036956535.1	2.6
XM_036964343.1	1.8		XM_021573789.2	2.6
XM_036980595.1	1.8		XM_021571480.2	2.6
XM_021601114.2	-1.3		XM_036953442.1	2.5
XM_021613247.2	-1.8		XM_036965680.1	2.5
XM_036977765.1	3.0		XM_021611842.2	2.5
XM_021603541.2	-1.4		XR_005036194.1	2.5
XM_036948600.1	3.2		XM_036987516.1	2.5
XM_021568726.2	-1.6		XM_036975027.1	2.5
XM_036955011.1	2.1		XM_021566144.2	2.5
unassigned_transcript_3852	4.2		XM_036987092.1	2.4
XM_036945611.1	-5.2		XM_036986998.1	2.4
XM_021559104.2	-1.1		XM_021623119.2	2.4
XM_021569990.2	5.7		XM_036938973.1	2.4
XM_021623119.2	2.4		XM_036970027.1	2.4
XM_021558124.2	1.0		XM_021599850.2	2.3
XM_036975027.1	2.5		XM_036984297.1	2.3
XM_021585354.2	4.6		XM_021559882.2	2.2
XM_036948023.1	1.5		XM_021616957.2	2.2
XM_036989306.1	2.8		XM_021578185.2	2.2
XM_021588302.2	2.1		XM_021587750.2	2.2
XM_021597929.1	-2.1		unassigned_transcript_12686	2.2
XM_021587455.2	-1.4		XM_036941763.1	2.2
XR_005041940.1	3.3		XM_036986768.1	2.2
XR_005041127.1	-1.6		XM_036982928.1	2.2
XM_021616484.2	3.6		XM_036980588.1	2.1
XM_021618353.2	2.1		XM_036955011.1	2.1
XM_021560156.2	-2.1		unassigned_transcript_12688	2.1
XM_036974922.1	4.1		XM_021618353.2	2.1
XM_021600917.2	7.3		XM_021563424.2	2.1
XM_036947505.1	3.3		XM_021575705.2	2.1
XR_005041934.1	3.3		XM_021588302.2	2.1
XM_021589276.2	-2.2		XM_036976849.1	2.1
XM_021611842.2	2.5		XM_021602075.2	2.1
XM_021559882.2	2.2		unassigned_transcript_12693	2.0
XM_036951593.1	3.3		XM_021574443.2	2.0
XM_021572058.2	1.4		XM_036956610.1	2.0
XR_005038537.1	2.9		unassigned_transcript_12667	2.0
NM_001160576.1	-1.4		unassigned_transcript_12689	2.0
XM_036970027.1	2.4		XM_021573160.2	1.9
XM_021603739.2	4.9		XM_021583320.2	1.9
XM_036989866.1	4.1		XM_021561027.2	1.9
XM_036939720.1	-4.4		XM_021592605.2	1.9
XR_005043311.1	3.2		XM_021570746.2	1.9
XR_005041381.1	2.6		XM_021577148.2	1.9
XM_021624933.2	-1.5		XM_021623571.2	1.9
XM_036975624.1	4.2		XM_021563620.2	1.9
XM_021578052.2	-1.9		XM_036964045.1	1.9
XM_021560331.2	1.5		XM_021626067.2	1.8
NM_001124691.1	1.6		XM_021586327.2	1.8
XM_036972734.1	-3.4		XM_021574904.2	1.8
unassigned_transcript_12689	2.0		XM_036980595.1	1.8
XM_021558252.2	-1.9		XM_036967966.1	1.8
XM_021579399.2	4.5		XM_036964343.1	1.8
XM_021599271.2	-1.5		XM_021575715.2	1.7
XR_005047780.1	3.2		XM_036948108.1	1.7
XR_005048843.1	3.3		XM_021563201.2	1.7
XM_021609510.2	-1.6		XM_036947748.1	1.7
XR_005041540.1	3.1		XM_021563836.2	1.7
XM_036940547.1	-1.6		XM_021573383.2	1.7
XM_021565126.2	2.7		XM_021572220.2	1.7
XM_036953901.1	-2.2		XM_021577383.2	1.6
XR_005051283.1	3.2		NM_001124691.1	1.6
XM_021578727.2	-1.5		XM_021579873.2	1.6
XM_036948926.1	2.7		XM_036981620.1	1.6
XM_021610678.2	1.3		XM_036936743.1	1.6
XM_036987092.1	2.4		XM_021624686.2	1.5
XM_021557715.2	3.6		XM_021560331.2	1.5
XM_036948108.1	1.7		XM_021602278.2	1.5
XM_036954151.1	-5.5		XM_036945503.1	1.5
XM_021576582.2	-1.6		XM_036948023.1	1.5
XR_005047760.1	3.2		XM_036961294.1	1.5
XM_036948182.1	-2.8		XM_021602612.2	1.5
XR_005041502.1	3.0		XM_021622252.2	1.4
XM_021603923.2	3.2		XM_021622063.2	1.4
NM_001160509.1	-1.1		XM_021573382.2	1.4
XM_021573383.2	1.7		XM_021572058.2	1.4
XM_021584748.2	-2.0		XM_021557081.2	1.4
XR_005041469.1	3.2		XM_021579753.2	1.4
XR_005042497.1	3.1		XM_021575945.2	1.3
XM_021602173.2	-2.1		XM_021590485.2	1.3
XM_021615572.2	-1.2		XM_036956571.1	1.3
XM_021563620.2	1.9		XM_021604832.2	1.3
XM_036934361.1	3.8		XM_021620272.2	1.3
XM_036941763.1	2.2		XM_021610678.2	1.3
XR_005049242.1	3.2		XM_021618559.2	1.2
unassigned_transcript_12667	2.0		XM_021577968.2	1.2
XR_005042508.1	3.2		XM_021567933.2	1.2
XM_036945503.1	1.5		XM_021562846.2	1.1
XM_021572149.2	-1.9		XM_021558124.2	1.0
XM_021621365.2	-2.1
XM_036981620.1	1.6
XM_036956948.1	-4.3
XM_036934191.1	3.8
XR_002468092.2	-1.6
XM_021604832.2	1.3
XM_021578929.2	-1.5
XM_036934808.1	5.5
XM_021620091.2	5.2
XR_005048024.1	3.1
XM_036980979.1	-1.8
XM_021572220.2	1.7
XM_021562993.2	-1.3
XM_021609317.2	4.3
XM_036960847.1	3.4
XM_021561000.2	3.0
XM_021608824.2	-1.7
XM_021563424.2	2.1
XM_021620653.2	5.9
XM_021587750.2	2.2
XM_036985000.1	-1.9
XM_021566382.2	3.9
XM_021577968.2	1.2
XR_005047758.1	3.3
XM_021610959.2	4.9
XM_021613864.2	-2.7
XM_036955766.1	3.1
XM_021585887.2	-2.4
XM_036961454.1	4.3
XM_036964045.1	1.9
XM_021583320.2	1.9
XM_021613323.2	4.6
XM_036960369.1	4.2
XR_005049258.1	3.1
XR_005049556.1	3.3
XM_021618559.2	1.2
XM_021562690.2	-2.5
XM_021588333.2	-1.4
XM_021575755.2	-1.7
XM_036973913.1	3.6
XM_036980588.1	2.1
XM_021613166.2	4.8
XM_021616099.2	-1.6
XM_021621480.2	-3.2
XM_036940190.1	-2.7
XM_036945274.1	3.8
XM_036956610.1	2.0
XM_021586570.2	3.3
XM_021599529.2	-1.7
XR_005041452.1	3.1
XR_005048892.1	3.4
XR_005050122.1	3.2
XM_021621953.2	-1.3
XM_021571913.2	7.0
XM_036970221.1	5.1
XM_021589759.2	-1.5
XR_005042268.1	3.1
XM_036961294.1	1.5
XM_036942525.1	5.3
XM_021570686.2	-1.6
XM_021580267.2	4.2
XM_036967072.1	3.4
XM_021589625.2	-6.0
XR_005042136.1	3.2
XR_005046559.1	3.2
XR_005046832.1	3.0
XM_021601275.2	-1.9
XM_036987516.1	2.5
XM_021564786.2	-1.8
XM_021565969.2	-1.1
XM_036955107.1	-2.3
XM_021587278.2	-1.6
XR_005041552.1	3.2
XR_005045382.1	3.1
XR_005046801.1	3.2
XR_005047798.1	3.1
XR_005049559.1	3.0
XR_005049548.1	3.0
XR_002473265.2	6.2
XM_021602864.2	3.4
XM_021576290.2	3.6
XR_005046311.1	3.3
XM_021573789.2	2.6
XR_002469747.2	-1.7
XM_036961716.1	-1.8
XM_036966140.1	3.2
XR_005042133.1	3.0
XM_021589299.2	-1.1
XM_021566996.2	4.6
XM_021609897.2	5.3
XM_021610465.2	4.2
XM_021615407.2	3.5
XM_021557081.2	1.4
XM_021575945.2	1.3
XM_021579753.2	1.4
XR_005039825.1	-1.7
XR_005042527.1	3.1
XR_005042970.1	3.1
NM_001124732.1	8.3
XM_021574823.2	-1.3
XM_021578316.2	-1.2
XM_021560154.2	-2.6
XR_005041577.1	3.1
XR_005041559.1	3.1
XR_005041560.1	3.0
XR_005046805.1	3.1
XR_005045377.1	3.1
XM_036939191.1	-1.4
XR_005049246.1	3.2
unassigned_transcript_12688	2.1
XM_021571480.2	2.6
NM_001124705.1	-1.9
XM_036965680.1	2.5
XR_005049564.1	3.0
XM_036954278.1	2.9
XR_005041574.1	3.1
XR_005041966.1	3.0
XR_005046810.1	3.1
XM_021590079.2	-1.5
XR_005041537.1	3.0
XR_005049245.1	3.1
XM_036987211.1	-2.6
XM_021562846.2	1.1
NM_001165125.2	-1.3
XR_005048461.1	3.1
XR_005047805.1	3.1
unassigned_transcript_12693	2.0
XM_036942125.1	3.4
XM_021587927.2	-1.5
XM_021592605.2	1.9
NM_001124324.1	4.0
