# Supplementary material for: 11-Deoxycorticosterone (DOC)’s Action on the Gill Osmoregulation of Juvenile Rainbow Trout (Oncorhynchus mykiss)
Source: Biology (Basel). 2024 Feb 9;13(2):107. doi: 10.3390/biology13020107 (PMC10886319; doi:10.3390/biology13020107)
Supplement: Supplementary file 1 [file biology-13-00107-s001.zip › Table S4.ods]

## Sheet: Veh_vs_DOC_GO_BP_Upreg
GO.ID	Term	Annotated	Significant	Expected	weightFisher	Genes
GO:0007275	GO:0007275, multicellular organism development	6558	124	130.34	0.02598	NM_001124356.1,NM_001124447.1,NM_001160509.1,NM_001160543.1,NM_001160572.1,NM_001160676.2,NM_001165096.2,NM_001246323.1,XM_021558011.2,XM_021558319.2,XM_021559952.2,XM_021561176.2,XM_021561190.2,XM_021561507.2,XM_021561573.2,XM_021561660.2,XM_021562748.2,XM_021566699.2,XM_021568816.2,XM_021568818.2,XM_021569321.2,XM_021569859.2,XM_021570730.2,XM_021570731.2,XM_021571652.2,XM_021572087.2,XM_021572…
GO:0046483	GO:0046483, heterocycle metabolic process	5328	110	105.89	0.00282	NM_001124447.1,NM_001160509.1,NM_001160543.1,NM_001165096.2,NM_001246323.1,NM_001246328.1,XM_021558011.2,XM_021558319.2,XM_021558844.2,XM_021559799.2,XM_021559948.2,XM_021560039.2,XM_021561176.2,XM_021561190.2,XM_021561507.2,XM_021561573.2,XM_021563143.2,XM_021564654.2,XM_021567057.2,XM_021568324.2,XM_021568818.2,XM_021569321.2,XM_021569859.2,XM_021570730.2,XM_021572404.1,XM_021572807.2,XM_021574…
GO:0051704	GO:0051704, multi-organism process	2981	71	59.25	0.00421	NM_001124447.1,NM_001124613.1,NM_001160509.1,NM_001160543.1,NM_001160676.2,NM_001165067.2,NM_001165249.1,XM_021559952.2,XM_021561573.2,XM_021562321.2,XM_021563403.2,XM_021564786.2,XM_021566699.2,XM_021568816.2,XM_021568818.2,XM_021569859.2,XM_021570730.2,XM_021571652.2,XM_021572087.2,XM_021574049.2,XM_021574918.2,XM_021579717.2,XM_021583609.2,XM_021586307.2,XM_021588585.2,XM_021589323.2,XM_021590…
GO:0006468	GO:0006468, protein phosphorylation	2111	64	41.96	0.0098	NM_001124356.1,NM_001160509.1,NM_001160537.2,NM_001160543.1,NM_001246323.1,XM_021556525.2,XM_021560039.2,XM_021561573.2,XM_021561660.2,XM_021566699.2,XM_021568818.2,XM_021570730.2,XM_021576572.2,XM_021577503.2,XM_021579717.2,XM_021580163.2,XM_021581275.2,XM_021583609.2,XM_021586502.2,XM_021589495.2,XM_021590458.2,XM_021595514.2,XM_021597554.2,XM_021599110.2,XM_021599489.2,XM_021602807.2,XM_021602…
GO:0042127	GO:0042127, regulation of cell population proliferation	2066	60	41.06	0.0114	NM_001124447.1,NM_001124560.1,NM_001124606.1,NM_001124613.1,NM_001160543.1,NM_001160572.1,NM_001165249.1,NM_001246323.1,XM_021559952.2,XM_021561176.2,XM_021561573.2,XM_021564654.2,XM_021565969.2,XM_021566699.2,XM_021568818.2,XM_021569859.2,XM_021571652.2,XM_021574049.2,XM_021574918.2,XM_021576572.2,XM_021580163.2,XM_021583609.2,XM_021586502.2,XM_021590458.2,XM_021592320.2,XM_021597929.1,XM_021600…
GO:0048584	GO:0048584, positive regulation of response to stimulus	2569	60	51.06	0.03391	NM_001160537.2,NM_001160543.1,NM_001246323.1,XM_021556525.2,XM_021559104.2,XM_021564654.2,XM_021566699.2,XM_021568818.2,XM_021569321.2,XM_021574049.2,XM_021574918.2,XM_021575941.2,XM_021576572.2,XM_021577503.2,XM_021579345.2,XM_021586502.2,XM_021590458.2,XM_021593909.2,XM_021596894.2,XM_021597228.2,XM_021597929.1,XM_021600701.2,XM_021602807.2,XM_021602827.2,XM_021603424.2,XM_021606342.2,XM_021607…
GO:0006357	GO:0006357, regulation of transcription by RNA polymerase II	2283	52	45.37	0.0323	NM_001124447.1,NM_001246323.1,XM_021558011.2,XM_021558319.2,XM_021561176.2,XM_021563143.2,XM_021564654.2,XM_021569321.2,XM_021570730.2,XM_021574049.2,XM_021577471.2,XM_021579345.2,XM_021579717.2,XM_021583609.2,XM_021588585.2,XM_021589495.2,XM_021590458.2,XM_021592320.2,XM_021600701.2,XM_021601481.2,XM_021602827.2,XM_021603424.2,XM_021606342.2,XM_021607118.2,XM_021612960.2,XM_021613247.2,XM_021615…
GO:0006955	GO:0006955, immune response	2138	47	42.49	0.01321	NM_001124356.1,NM_001124447.1,NM_001124613.1,NM_001160676.2,NM_001165249.1,XM_021561573.2,XM_021563004.2,XM_021564786.2,XM_021566699.2,XM_021568818.2,XM_021569859.2,XM_021570730.2,XM_021571652.2,XM_021574049.2,XM_021574918.2,XM_021579345.2,XM_021583609.2,XM_021586502.2,XM_021588585.2,XM_021589301.2,XM_021590458.2,XM_021597395.2,XM_021597929.1,XM_021600701.2,XM_021602807.2,XM_021603788.2,XM_021615…
GO:0031327	GO:0031327, negative regulation of cellular biosynthetic process	1695	37	33.69	0.00069	NM_001124447.1,NM_001160509.1,NM_001246323.1,XM_021564654.2,XM_021569321.2,XM_021570730.2,XM_021575941.2,XM_021578849.2,XM_021583609.2,XM_021589495.2,XM_021592320.2,XM_021599489.2,XM_021600701.2,XM_021604393.2,XM_021607118.2,XM_021609994.2,XM_021613247.2,XM_021617765.2,XM_021617900.2,XM_036933855.1,XM_036934179.1,XM_036934183.1,XM_036934353.1,XM_036934358.1,XM_036937566.1,XM_036939138.1,XM_036939…
GO:0010558	GO:0010558, negative regulation of macromolecule biosynthetic process	1609	32	31.98	0.00231	NM_001124447.1,NM_001160509.1,NM_001246323.1,XM_021564654.2,XM_021569321.2,XM_021570730.2,XM_021575941.2,XM_021578849.2,XM_021583609.2,XM_021589495.2,XM_021592320.2,XM_021599489.2,XM_021600701.2,XM_021604393.2,XM_021607118.2,XM_021613247.2,XM_021617765.2,XM_021617900.2,XM_036933855.1,XM_036934179.1,XM_036934183.1,XM_036934353.1,XM_036934358.1,XM_036937566.1,XM_036939138.1,XM_036939647.1,XM_036940…
GO:0007568	GO:0007568, aging	810	32	16.1	0.01444	NM_001246323.1,XM_021559952.2,XM_021569859.2,XM_021572087.2,XM_021572809.2,XM_021574918.2,XM_021577503.2,XM_021585710.2,XM_021589759.2,XM_021599110.2,XM_021600701.2,XM_021603788.2,XM_021613000.2,XM_021617900.2,XM_036933855.1,XM_036936029.1,XM_036939720.1,XM_036940229.1,XM_036945208.1,XM_036947656.1,XM_036948685.1,XM_036948687.1,XM_036948688.1,XM_036956928.1,XM_036957345.1,XM_036958645.1,XM_036966…
GO:0040007	GO:0040007, growth	1679	31	33.37	0.01683	NM_001160543.1,NM_001246323.1,XM_021558319.2,XM_021559952.2,XM_021561660.2,XM_021562321.2,XM_021568818.2,XM_021572809.2,XM_021577503.2,XM_021578849.2,XM_021589759.2,XM_021595514.2,XM_021599110.2,XM_021599489.2,XM_021600701.2,XM_021602827.2,XM_021604393.2,XM_021606342.2,XM_021612960.2,XM_021613000.2,XM_021625459.2,XM_036933855.1,XM_036934598.1,XM_036939720.1,XM_036943278.1,XM_036947656.1,XM_036958…
GO:0008285	GO:0008285, negative regulation of cell population proliferation	926	29	18.4	0.01714	NM_001124447.1,NM_001124560.1,NM_001124613.1,NM_001160543.1,NM_001165249.1,NM_001246323.1,XM_021559952.2,XM_021561176.2,XM_021561573.2,XM_021564654.2,XM_021571652.2,XM_021574918.2,XM_021576572.2,XM_021586502.2,XM_021592320.2,XM_021600701.2,XM_021602827.2,XM_021607046.2,XM_021616397.2,XM_021619353.2,XM_021621365.2,XM_036933855.1,XM_036935840.1,XM_036936677.1,XM_036940229.1,XM_036951413.1,XM_036963…
GO:0009617	GO:0009617, response to bacterium	778	27	15.46	0.00019	NM_001124447.1,NM_001160676.2,XM_021561573.2,XM_021563403.2,XM_021568816.2,XM_021569859.2,XM_021571652.2,XM_021574049.2,XM_021574918.2,XM_021590458.2,XM_021600701.2,XM_021602827.2,XM_021603788.2,XM_021604181.2,XM_021616397.2,XM_036940229.1,XM_036946755.1,XM_036947656.1,XM_036948685.1,XM_036948687.1,XM_036948688.1,XM_036958645.1,XM_036961716.1,XM_036972864.1,XM_036972865.1,XM_036972866.1,XM_036981…
GO:0097190	GO:0097190, apoptotic signaling pathway	767	24	15.24	0.02898	NM_001124447.1,NM_001160543.1,XM_021559104.2,XM_021569859.2,XM_021576572.2,XM_021577503.2,XM_021590458.2,XM_021593909.2,XM_021597228.2,XM_021597929.1,XM_021599110.2,XM_021600701.2,XM_021602827.2,XM_021609980.2,XM_021609994.2,XM_021616397.2,XM_021617900.2,XM_036936677.1,XM_036946755.1,XM_036947656.1,XM_036961716.1,XM_036965927.1,XM_036970270.1,XM_036986163.1
GO:0007283	GO:0007283, spermatogenesis	601	20	11.94	0.048	NM_001160509.1,NM_001160543.1,XM_021572087.2,XM_021589323.2,XM_021592539.2,XM_021597228.2,XM_021599489.2,XM_021604393.2,XM_036934179.1,XM_036934183.1,XM_036934353.1,XM_036934358.1,XM_036939138.1,XM_036939647.1,XM_036939720.1,XM_036942068.1,XM_036947656.1,XM_036958645.1,XM_036966512.1,XM_036986163.1
GO:0002793	GO:0002793, positive regulation of peptide secretion	386	16	7.67	0.04385	NM_001124606.1,XM_021561573.2,XM_021584612.2,XM_021589759.2,XM_021613000.2,XM_021619353.2,XM_021624989.2,XM_036934179.1,XM_036934183.1,XM_036934353.1,XM_036934358.1,XM_036937947.1,XM_036939647.1,XM_036942068.1,XM_036958645.1,XM_036986163.1
GO:0007584	GO:0007584, response to nutrient	407	15	8.09	0.00958	NM_001246323.1,XM_021558319.2,XM_021574918.2,XM_021577503.2,XM_021603788.2,XM_021609980.2,XM_021625459.2,XM_036933855.1,XM_036937947.1,XM_036948685.1,XM_036948687.1,XM_036948688.1,XM_036972864.1,XM_036972865.1,XM_036972866.1
GO:0009314	GO:0009314, response to radiation	697	14	13.85	0.03759	NM_001160509.1,XM_021568816.2,XM_021568818.2,XM_021577503.2,XM_021583609.2,XM_021589495.2,XM_021597929.1,XM_021600701.2,XM_021613247.2,XM_036934561.1,XM_036939720.1,XM_036947656.1,XM_036969531.1,XM_036986163.1
GO:0055065	GO:0055065, metal ion homeostasis	730	14	14.51	0.03958	XM_021568818.2,XM_021581275.2,XM_021585710.2,XM_021596894.2,XM_021609980.2,XM_036934561.1,XM_036937947.1,XM_036958205.1,XM_036963288.1,XM_036968143.1,XM_036970270.1,XM_036981075.1,XM_036986163.1,XM_036987455.1
GO:0002181	GO:0002181, cytoplasmic translation	189	13	3.76	0.00152	NM_001165096.2,XM_021559799.2,XM_021560039.2,XM_021561507.2,XM_021571326.2,XM_021572404.1,XM_021572809.2,XM_021586265.2,XM_021599788.2,XM_021603788.2,XM_021604754.2,XM_021608752.2,XM_021612450.2
GO:0050728	GO:0050728, negative regulation of inflammatory response	182	12	3.62	0.00028	XM_021569859.2,XM_021574769.2,XM_021590458.2,XM_021602807.2,XM_021609994.2,XM_036934179.1,XM_036934183.1,XM_036934353.1,XM_036934358.1,XM_036939647.1,XM_036940229.1,XM_036942068.1
GO:0010721	GO:0010721, negative regulation of cell development	513	12	10.2	0.04061	NM_001160543.1,NM_001246323.1,XM_021583609.2,XM_021599489.2,XM_021600701.2,XM_021604393.2,XM_021607046.2,XM_036933855.1,XM_036936029.1,XM_036939138.1,XM_036958645.1,XM_036986163.1
GO:0002792	GO:0002792, negative regulation of peptide secretion	199	11	3.96	0.00013	XM_021571326.2,XM_021574918.2,XM_021587980.2,XM_021608752.2,XM_021616397.2,XM_036934179.1,XM_036934183.1,XM_036934353.1,XM_036934358.1,XM_036939647.1,XM_036942068.1
GO:0050709	GO:0050709, negative regulation of protein secretion	182	11	3.62	0.00014	XM_021571326.2,XM_021574918.2,XM_021587980.2,XM_021608752.2,XM_021616397.2,XM_036934179.1,XM_036934183.1,XM_036934353.1,XM_036934358.1,XM_036939647.1,XM_036942068.1
GO:0032088	GO:0032088, negative regulation of NF-kappaB transcription factor activity	135	11	2.68	0.00017	NM_001246323.1,XM_021574049.2,XM_021578849.2,XM_021609994.2,XM_036933855.1,XM_036934179.1,XM_036934183.1,XM_036934353.1,XM_036934358.1,XM_036939647.1,XM_036942068.1
GO:0051384	GO:0051384, response to glucocorticoid	301	11	5.98	0.00288	XM_021574918.2,XM_021576444.2,XM_021586502.2,XM_021620862.2,XM_036947656.1,XM_036948685.1,XM_036948687.1,XM_036948688.1,XM_036972864.1,XM_036972865.1,XM_036972866.1
GO:0050729	GO:0050729, positive regulation of inflammatory response	169	10	3.36	0.00204	XM_021574049.2,XM_021590458.2,XM_036934179.1,XM_036934183.1,XM_036934353.1,XM_036934358.1,XM_036939647.1,XM_036940229.1,XM_036942068.1,XM_036986163.1
GO:0035725	GO:0035725, sodium ion transmembrane transport	175	10	3.48	0.01408	XM_021569994.2,XM_021576416.2,XM_021576572.2,XM_036937947.1,XM_036954968.1,XM_036958205.1,XM_036958319.1,XM_036963288.1,XM_036981075.1,XM_036984208.1
GO:0090068	GO:0090068, positive regulation of cell cycle process	332	10	6.6	0.03351	NM_001160509.1,NM_001165067.2,NM_001246323.1,XM_021561176.2,XM_021586502.2,XM_021589495.2,XM_021600701.2,XM_021613247.2,XM_036933855.1,XM_036936029.1
GO:2001020	GO:2001020, regulation of response to DNA damage stimulus	184	10	3.66	0.04731	NM_001246323.1,XM_021559104.2,XM_021593909.2,XM_021597929.1,XM_021602827.2,XM_036933855.1,XM_036947656.1,XM_036965927.1,XM_036981650.1,XM_036986163.1
GO:0034341	GO:0034341, response to interferon-gamma	232	10	4.61	0.04762	NM_001124613.1,NM_001165249.1,XM_021568818.2,XM_021574918.2,XM_021586502.2,XM_021588585.2,XM_036958205.1,XM_036963804.1,XM_036977960.1,XM_036978543.1
GO:0042446	GO:0042446, hormone biosynthetic process	127	9	2.52	4e-05	NM_001160676.2,XM_021583609.2,XM_021600701.2,XM_036948685.1,XM_036948687.1,XM_036948688.1,XM_036972864.1,XM_036972865.1,XM_036972866.1
GO:0046686	GO:0046686, response to cadmium ion	101	9	2.01	0.00029	XM_021574918.2,XM_036948685.1,XM_036948687.1,XM_036948688.1,XM_036970270.1,XM_036972864.1,XM_036972865.1,XM_036972866.1,XM_036986163.1
GO:0006919	GO:0006919, activation of cysteine-type endopeptidase activity involved in apoptotic process	143	9	2.84	0.00223	NM_001246323.1,XM_021597228.2,XM_036933855.1,XM_036934179.1,XM_036934183.1,XM_036934353.1,XM_036934358.1,XM_036939647.1,XM_036942068.1
GO:0097327	GO:0097327, response to antineoplastic agent	167	9	3.32	0.0062	XM_021574918.2,XM_021583609.2,XM_036947656.1,XM_036948685.1,XM_036948687.1,XM_036948688.1,XM_036972864.1,XM_036972865.1,XM_036972866.1
GO:1901224	GO:1901224, positive regulation of NIK/NF-kappaB signaling	109	8	2.17	0.00148	XM_036934179.1,XM_036934183.1,XM_036934353.1,XM_036934358.1,XM_036939647.1,XM_036940229.1,XM_036942068.1,XM_036986163.1
GO:1903707	GO:1903707, negative regulation of hemopoiesis	186	8	3.7	0.00229	NM_001160543.1,NM_001246323.1,XM_021569321.2,XM_021574049.2,XM_036933855.1,XM_036937566.1,XM_036963550.1,XM_036981648.1
GO:0048661	GO:0048661, positive regulation of smooth muscle cell proliferation	142	8	2.82	0.00376	XM_021559952.2,XM_021583609.2,XM_021586502.2,XM_021609980.2,XM_036943278.1,XM_036951413.1,XM_036958205.1,XM_036986163.1
GO:0030509	GO:0030509, BMP signaling pathway	248	8	4.93	0.00969	XM_021564654.2,XM_021583609.2,XM_021606342.2,XM_021612960.2,XM_036940229.1,XM_036965927.1,XM_036973572.1,XM_036973592.1
GO:2000134	GO:2000134, negative regulation of G1/S transition of mitotic cell cycle	119	8	2.37	0.01449	NM_001246323.1,XM_021578849.2,XM_021589495.2,XM_021613247.2,XM_021615669.2,XM_036933855.1,XM_036936029.1,XM_036986163.1
GO:0071346	GO:0071346, cellular response to interferon-gamma	214	8	4.25	0.04363	XM_021568818.2,XM_021574918.2,XM_021586502.2,XM_021588585.2,XM_036958205.1,XM_036963804.1,XM_036977960.1,XM_036978543.1
GO:0042448	GO:0042448, progesterone metabolic process	23	7	0.46	2.5e-07	XM_021583609.2,XM_036948685.1,XM_036948687.1,XM_036948688.1,XM_036972864.1,XM_036972865.1,XM_036972866.1
GO:0006706	GO:0006706, steroid catabolic process	40	7	0.79	1.5e-05	XM_021602518.2,XM_036948685.1,XM_036948687.1,XM_036948688.1,XM_036972864.1,XM_036972865.1,XM_036972866.1
GO:0032715	GO:0032715, negative regulation of interleukin-6 production	75	7	1.49	0.00071	XM_021590458.2,XM_036934179.1,XM_036934183.1,XM_036934353.1,XM_036934358.1,XM_036939647.1,XM_036942068.1
GO:0032731	GO:0032731, positive regulation of interleukin-1 beta production	77	7	1.53	0.00083	XM_021583609.2,XM_036934179.1,XM_036934183.1,XM_036934353.1,XM_036934358.1,XM_036939647.1,XM_036942068.1
GO:0043124	GO:0043124, negative regulation of I-kappaB kinase/NF-kappaB signaling	79	7	1.57	0.00097	XM_036934179.1,XM_036934183.1,XM_036934353.1,XM_036934358.1,XM_036939647.1,XM_036942068.1,XM_036943923.1
GO:0033209	GO:0033209, tumor necrosis factor-mediated signaling pathway	129	7	2.56	0.00284	XM_021569859.2,XM_021574049.2,XM_021590458.2,XM_021600701.2,XM_021616397.2,XM_036946755.1,XM_036961716.1
GO:0006805	GO:0006805, xenobiotic metabolic process	97	7	1.93	0.00318	XM_021620862.2,XM_036948685.1,XM_036948687.1,XM_036948688.1,XM_036972864.1,XM_036972865.1,XM_036972866.1
GO:2000772	GO:2000772, regulation of cellular senescence	31	7	0.62	0.00985	NM_001246323.1,XM_021574918.2,XM_036933855.1,XM_036936029.1,XM_036945208.1,XM_036956928.1,XM_036981650.1
GO:0030728	GO:0030728, ovulation	77	7	1.53	0.01078	XM_021562321.2,XM_021583609.2,XM_021599489.2,XM_021600701.2,XM_021604393.2,XM_036958205.1,XM_036986163.1
GO:0014911	GO:0014911, positive regulation of smooth muscle cell migration	90	7	1.79	0.011	XM_021559952.2,XM_021561176.2,XM_021583609.2,XM_021586502.2,XM_036951413.1,XM_036958205.1,XM_036970270.1
GO:0006614	GO:0006614, SRP-dependent cotranslational protein targeting to membrane	129	7	2.56	0.01454	NM_001165096.2,XM_021559799.2,XM_021560039.2,XM_021561507.2,XM_021572404.1,XM_021599788.2,XM_021604754.2
GO:0043407	GO:0043407, negative regulation of MAP kinase activity	124	7	2.46	0.01734	XM_021566699.2,XM_021583609.2,XM_021599489.2,XM_021604393.2,XM_021621846.2,XM_036940229.1,XM_036969531.1
GO:0051607	GO:0051607, defense response to virus	175	7	3.48	0.02818	NM_001124613.1,NM_001165249.1,XM_021564786.2,XM_021615669.2,XM_036943923.1,XM_036977960.1,XM_036981751.1
GO:0008630	GO:0008630, intrinsic apoptotic signaling pathway in response to DNA damage	137	7	2.72	0.02912	XM_021559104.2,XM_021569859.2,XM_021590458.2,XM_021593909.2,XM_021597929.1,XM_036947656.1,XM_036965927.1
GO:0008637	GO:0008637, apoptotic mitochondrial changes	159	7	3.16	0.03459	NM_001246323.1,XM_021559104.2,XM_021593909.2,XM_021597929.1,XM_036933855.1,XM_036947656.1,XM_036970270.1
GO:0000184	GO:0000184, nuclear-transcribed mRNA catabolic process, nonsense-mediated decay	156	7	3.1	0.03631	NM_001165096.2,XM_021559799.2,XM_021560039.2,XM_021561507.2,XM_021572404.1,XM_021599788.2,XM_021604754.2
GO:0009822	GO:0009822, alkaloid catabolic process	9	6	0.18	4.7e-09	XM_036948685.1,XM_036948687.1,XM_036948688.1,XM_036972864.1,XM_036972865.1,XM_036972866.1
GO:0036378	GO:0036378, calcitriol biosynthetic process from calciol	14	6	0.28	1.5e-07	XM_036948685.1,XM_036948687.1,XM_036948688.1,XM_036972864.1,XM_036972865.1,XM_036972866.1
GO:1901563	GO:1901563, response to camptothecin	14	6	0.28	1.5e-07	XM_036948685.1,XM_036948687.1,XM_036948688.1,XM_036972864.1,XM_036972865.1,XM_036972866.1
GO:0016098	GO:0016098, monoterpenoid metabolic process	15	6	0.3	2.5e-07	XM_036948685.1,XM_036948687.1,XM_036948688.1,XM_036972864.1,XM_036972865.1,XM_036972866.1
GO:0002933	GO:0002933, lipid hydroxylation	16	6	0.32	4e-07	XM_036948685.1,XM_036948687.1,XM_036948688.1,XM_036972864.1,XM_036972865.1,XM_036972866.1
GO:0070989	GO:0070989, oxidative demethylation	25	6	0.5	7.5e-06	XM_036948685.1,XM_036948687.1,XM_036948688.1,XM_036972864.1,XM_036972865.1,XM_036972866.1
GO:0045345	GO:0045345, positive regulation of MHC class I biosynthetic process	33	6	0.66	4.1e-05	XM_036934179.1,XM_036934183.1,XM_036934353.1,XM_036934358.1,XM_036939647.1,XM_036942068.1
GO:0032661	GO:0032661, regulation of interleukin-18 production	36	6	0.72	6.9e-05	XM_036934179.1,XM_036934183.1,XM_036934353.1,XM_036934358.1,XM_036939647.1,XM_036942068.1
GO:0031953	GO:0031953, negative regulation of protein autophosphorylation	43	6	0.85	0.00019	XM_036934179.1,XM_036934183.1,XM_036934353.1,XM_036934358.1,XM_036939647.1,XM_036942068.1
GO:0045751	GO:0045751, negative regulation of Toll signaling pathway	44	6	0.87	0.00022	XM_036934179.1,XM_036934183.1,XM_036934353.1,XM_036934358.1,XM_036939647.1,XM_036942068.1
GO:0042759	GO:0042759, long-chain fatty acid biosynthetic process	45	6	0.89	0.00025	XM_036948685.1,XM_036948687.1,XM_036948688.1,XM_036972864.1,XM_036972865.1,XM_036972866.1
GO:0008209	GO:0008209, androgen metabolic process	45	6	0.89	0.00025	XM_036948685.1,XM_036948687.1,XM_036948688.1,XM_036972864.1,XM_036972865.1,XM_036972866.1
GO:0032692	GO:0032692, negative regulation of interleukin-1 production	51	6	1.01	5e-04	XM_036934179.1,XM_036934183.1,XM_036934353.1,XM_036934358.1,XM_036939647.1,XM_036942068.1
GO:0046854	GO:0046854, phosphatidylinositol phosphate biosynthetic process	130	6	2.58	0.02939	XM_021572087.2,XM_021602827.2,XM_036943278.1,XM_036946980.1,XM_036966512.1,XM_036986163.1
GO:0042273	GO:0042273, ribosomal large subunit biogenesis	88	5	1.75	0.00898	XM_021559799.2,XM_021570731.2,XM_021572404.1,XM_021586265.2,XM_021621222.2
GO:0060337	GO:0060337, type I interferon signaling pathway	68	5	1.35	0.01126	NM_001124613.1,NM_001165249.1,XM_021583609.2,XM_021588585.2,XM_036978543.1
GO:0010614	GO:0010614, negative regulation of cardiac muscle hypertrophy	41	5	0.81	0.01416	XM_021569859.2,XM_021590458.2,XM_021599489.2,XM_021604393.2,XM_021606342.2
GO:0043620	GO:0043620, regulation of DNA-templated transcription in response to stress	103	5	2.05	0.01907	NM_001124447.1,XM_021583609.2,XM_021600701.2,XM_036965633.1,XM_036969531.1
GO:0061337	GO:0061337, cardiac conduction	123	5	2.44	0.01912	XM_021570730.2,XM_021576416.2,XM_021589301.2,XM_036937947.1,XM_036958205.1
GO:0070098	GO:0070098, chemokine-mediated signaling pathway	78	5	1.55	0.01945	NM_001160543.1,XM_021563004.2,XM_021568818.2,XM_021569321.2,XM_036963804.1
GO:0043951	GO:0043951, negative regulation of cAMP-mediated signaling	29	4	0.58	0.00245	NM_001160509.1,XM_021599489.2,XM_021604393.2,XM_021609980.2
GO:0071806	GO:0071806, protein transmembrane transport	83	4	1.65	0.00297	XM_021559104.2,XM_021562321.2,XM_021593909.2,XM_021609280.2
GO:0001823	GO:0001823, mesonephros development	133	4	2.64	0.0038	XM_021574918.2,XM_021602827.2,XM_036937566.1,XM_036939138.1
GO:0045071	GO:0045071, negative regulation of viral genome replication	40	4	0.79	0.00795	NM_001124613.1,NM_001165249.1,XM_036945362.1,XM_036956671.1
GO:1900117	GO:1900117, regulation of execution phase of apoptosis	52	4	1.03	0.0101	NM_001246323.1,XM_021609994.2,XM_036933855.1,XM_036947656.1
GO:0048169	GO:0048169, regulation of long-term neuronal synaptic plasticity	45	4	0.89	0.012	XM_021559952.2,XM_021583609.2,XM_021589495.2,XM_021613247.2
GO:2001240	GO:2001240, negative regulation of extrinsic apoptotic signaling pathway in absence of ligand	46	4	0.91	0.01295	XM_021559104.2,XM_021593909.2,XM_021602827.2,XM_036947656.1
GO:0048644	GO:0048644, muscle organ morphogenesis	141	4	2.8	0.01961	XM_021589759.2,XM_021606342.2,XM_021613000.2,XM_036950563.1
GO:0032897	GO:0032897, negative regulation of viral transcription	58	4	1.15	0.02801	NM_001124613.1,NM_001165249.1,XM_021568818.2,XM_036963804.1
GO:0030219	GO:0030219, megakaryocyte differentiation	64	4	1.27	0.03039	NM_001160543.1,NM_001246323.1,XM_021569321.2,XM_036933855.1
GO:0048536	GO:0048536, spleen development	67	4	1.33	0.04415	NM_001246323.1,XM_021569321.2,XM_021602827.2,XM_036933855.1
GO:0030041	GO:0030041, actin filament polymerization	202	4	4.01	0.04448	XM_021561573.2,XM_021568818.2,XM_021586502.2,XM_036973930.1
GO:0034122	GO:0034122, negative regulation of toll-like receptor signaling pathway	35	4	0.7	0.04831	XM_021588585.2,XM_021602807.2,XM_036969810.1,XM_036978543.1
GO:0050999	GO:0050999, regulation of nitric-oxide synthase activity	47	4	0.93	0.04839	XM_021568067.2,XM_021574918.2,XM_036981650.1,XM_036986163.1
GO:2000774	GO:2000774, positive regulation of cellular senescence	8	3	0.16	4e-04	NM_001246323.1,XM_021574918.2,XM_036933855.1
GO:0045622	GO:0045622, regulation of T-helper cell differentiation	33	3	0.66	0.00229	XM_021588585.2,XM_036977960.1,XM_036978543.1
GO:0033235	GO:0033235, positive regulation of protein sumoylation	16	3	0.32	0.00359	NM_001246323.1,XM_036933855.1,XM_036951413.1
GO:0007113	GO:0007113, endomitotic cell cycle	17	3	0.34	0.00429	NM_001160543.1,XM_021589495.2,XM_021613247.2
GO:0034393	GO:0034393, positive regulation of smooth muscle cell apoptotic process	12	3	0.24	0.00556	NM_001246323.1,XM_036933855.1,XM_036940229.1
GO:0032753	GO:0032753, positive regulation of interleukin-4 production	19	3	0.38	0.00594	NM_001124447.1,XM_021588585.2,XM_036978543.1
GO:0072540	GO:0072540, T-helper 17 cell lineage commitment	12	3	0.24	0.00769	XM_021588585.2,XM_036977960.1,XM_036978543.1
GO:0086103	GO:0086103, G protein-coupled receptor signaling pathway involved in heart process	15	3	0.3	0.00769	XM_021599489.2,XM_021604393.2,XM_021609980.2
GO:0060452	GO:0060452, positive regulation of cardiac muscle contraction	22	3	0.44	0.00904	XM_021599489.2,XM_021604393.2,XM_036937947.1
GO:0060872	GO:0060872, semicircular canal development	23	3	0.46	0.01013	XM_021572087.2,XM_021602827.2,XM_036966512.1
GO:2000811	GO:2000811, negative regulation of anoikis	24	3	0.48	0.01154	XM_021559104.2,XM_021593909.2,XM_036947656.1
GO:1900409	GO:1900409, positive regulation of cellular response to oxidative stress	26	3	0.52	0.0144	XM_021559104.2,XM_021593909.2,XM_021600701.2
GO:2000765	GO:2000765, regulation of cytoplasmic translation	25	3	0.5	0.02643	XM_021571326.2,XM_021603788.2,XM_021608752.2
GO:0086091	GO:0086091, regulation of heart rate by cardiac conduction	35	3	0.7	0.03183	XM_021589301.2,XM_036937947.1,XM_036958205.1
GO:0043011	GO:0043011, myeloid dendritic cell differentiation	38	3	0.76	0.03929	XM_021588585.2,XM_036968143.1,XM_036978543.1
GO:0035774	GO:0035774, positive regulation of insulin secretion involved in cellular response to glucose stimulus	38	3	0.76	0.03929	XM_021624989.2,XM_036937947.1,XM_036958645.1
GO:0018022	GO:0018022, peptidyl-lysine methylation	122	3	2.42	0.03961	XM_021561190.2,XM_021588585.2,XM_036978543.1
GO:0038128	GO:0038128, ERBB2 signaling pathway	39	3	0.78	0.04196	XM_021575941.2,XM_036943278.1,XM_036986163.1
GO:0003016	GO:0003016, respiratory system process	41	3	0.81	0.04756	XM_021561660.2,XM_021595514.2,XM_021605478.2
GO:0030726	GO:0030726, male germline ring canal formation	5	2	0.1	0.00378	XM_021572087.2,XM_036966512.1
GO:0003332	GO:0003332, negative regulation of extracellular matrix constituent secretion	5	2	0.1	0.00378	XM_021569859.2,XM_021590458.2
GO:0006384	GO:0006384, transcription initiation from RNA polymerase III promoter	5	2	0.1	0.00378	XM_036942465.1,XM_036977613.1
GO:1903378	GO:1903378, positive regulation of oxidative stress-induced neuron intrinsic apoptotic signaling pathway	5	2	0.1	0.00378	XM_021559104.2,XM_021593909.2
GO:1900924	GO:1900924, negative regulation of glycine import across plasma membrane	5	2	0.1	0.00378	XM_021599489.2,XM_021604393.2
GO:0046836	GO:0046836, glycolipid transport	5	2	0.1	0.00378	NM_001160676.2,NM_001165092.2
GO:0032431	GO:0032431, activation of phospholipase A2 activity	6	2	0.12	0.0056	XM_021561573.2,XM_036986163.1
GO:2000346	GO:2000346, negative regulation of hepatocyte proliferation	6	2	0.12	0.0056	NM_001246323.1,XM_036933855.1
GO:0071839	GO:0071839, apoptotic process in bone marrow cell	6	2	0.12	0.0056	XM_036936029.1,XM_036947656.1
GO:0051541	GO:0051541, elastin metabolic process	6	2	0.12	0.0056	XM_036943278.1,XM_036970270.1
GO:0017183	GO:0017183, peptidyl-diphthamide biosynthetic process from peptidyl-histidine	7	2	0.14	0.00774	XM_021571326.2,XM_021608752.2
GO:0043517	GO:0043517, positive regulation of DNA damage response, signal transduction by p53 class mediator	8	2	0.16	0.01018	NM_001246323.1,XM_036933855.1
GO:1904714	GO:1904714, regulation of chaperone-mediated autophagy	8	2	0.16	0.01018	XM_021589495.2,XM_021613247.2
GO:0033088	GO:0033088, negative regulation of immature T cell proliferation in thymus	9	2	0.18	0.01292	NM_001246323.1,XM_036933855.1
GO:0035269	GO:0035269, protein O-linked mannosylation	9	2	0.18	0.01292	NM_001165125.2,XM_021567057.2
GO:0090399	GO:0090399, replicative senescence	9	2	0.18	0.01292	NM_001246323.1,XM_036933855.1
GO:0038110	GO:0038110, interleukin-2-mediated signaling pathway	10	2	0.2	0.01594	NM_001124356.1,XM_021622445.2
GO:2000435	GO:2000435, negative regulation of protein neddylation	10	2	0.2	0.01594	NM_001246323.1,XM_036933855.1
GO:0071881	GO:0071881, adenylate cyclase-inhibiting adrenergic receptor signaling pathway	10	2	0.2	0.01594	XM_021599489.2,XM_021604393.2
GO:2000109	GO:2000109, regulation of macrophage apoptotic process	11	2	0.22	0.01923	NM_001246323.1,XM_036933855.1
GO:0045456	GO:0045456, ecdysteroid biosynthetic process	11	2	0.22	0.01923	NM_001160676.2,XM_021600701.2
GO:0060087	GO:0060087, relaxation of vascular associated smooth muscle	11	2	0.22	0.01923	XM_021599489.2,XM_021604393.2
GO:0035723	GO:0035723, interleukin-15-mediated signaling pathway	11	2	0.22	0.01923	NM_001124356.1,XM_021622445.2
GO:2000503	GO:2000503, positive regulation of natural killer cell chemotaxis	11	2	0.22	0.01923	XM_021568818.2,XM_036963804.1
GO:0060124	GO:0060124, positive regulation of growth hormone secretion	11	2	0.22	0.01923	XM_021589759.2,XM_021613000.2
GO:0033034	GO:0033034, positive regulation of myeloid cell apoptotic process	13	2	0.26	0.02657	NM_001246323.1,XM_036933855.1
GO:0048313	GO:0048313, Golgi inheritance	13	2	0.26	0.02657	XM_021589495.2,XM_021613247.2
GO:1902510	GO:1902510, regulation of apoptotic DNA fragmentation	13	2	0.26	0.02657	NM_001246323.1,XM_036933855.1
GO:0048021	GO:0048021, regulation of melanin biosynthetic process	14	2	0.28	0.0306	XM_036963288.1,XM_036981075.1
GO:0051352	GO:0051352, negative regulation of ligase activity	14	2	0.28	0.0306	NM_001246323.1,XM_036933855.1
GO:0032736	GO:0032736, positive regulation of interleukin-13 production	14	2	0.28	0.0306	XM_021588585.2,XM_036978543.1
GO:0051549	GO:0051549, positive regulation of keratinocyte migration	14	2	0.28	0.0306	XM_021602827.2,XM_036943278.1
GO:0035507	GO:0035507, regulation of myosin-light-chain-phosphatase activity	14	2	0.28	0.0306	XM_036945208.1,XM_036956928.1
GO:0061052	GO:0061052, negative regulation of cell growth involved in cardiac muscle cell development	15	2	0.3	0.03485	XM_021599489.2,XM_021604393.2
GO:0010519	GO:0010519, negative regulation of phospholipase activity	15	2	0.3	0.03485	XM_021599489.2,XM_021604393.2
GO:0061771	GO:0061771, response to caloric restriction	15	2	0.3	0.03485	NM_001246323.1,XM_036933855.1
GO:0051581	GO:0051581, negative regulation of neurotransmitter uptake	15	2	0.3	0.03485	XM_021599489.2,XM_021604393.2
GO:2000254	GO:2000254, regulation of male germ cell proliferation	8	2	0.16	0.03923	NM_001160543.1,XM_036969810.1
GO:1905459	GO:1905459, regulation of vascular associated smooth muscle cell apoptotic process	8	2	0.16	0.03923	XM_036940229.1,XM_036958645.1
GO:0030717	GO:0030717, oocyte karyosome formation	16	2	0.32	0.03932	XM_036969810.1,XM_036973930.1
GO:0061476	GO:0061476, response to anticoagulant	16	2	0.32	0.03932	XM_021583609.2,XM_036947656.1
GO:0010960	GO:0010960, magnesium ion homeostasis	16	2	0.32	0.03932	XM_036934561.1,XM_036986163.1
GO:2000773	GO:2000773, negative regulation of cellular senescence	16	2	0.32	0.03932	XM_036936029.1,XM_036981650.1
GO:0061331	GO:0061331, epithelial cell proliferation involved in Malpighian tubule morphogenesis	17	2	0.34	0.04398	XM_021617900.2,XM_036986163.1
GO:0046132	GO:0046132, pyrimidine ribonucleoside biosynthetic process	17	2	0.34	0.04398	XM_021577997.2,XM_021612862.2
GO:0046597	GO:0046597, negative regulation of viral entry into host cell	17	2	0.34	0.04398	NM_001124613.1,NM_001165249.1
GO:0098911	GO:0098911, regulation of ventricular cardiac muscle cell action potential	17	2	0.34	0.04398	XM_021589301.2,XM_036937947.1
GO:0035225	GO:0035225, determination of genital disc primordium	18	2	0.36	0.04885	XM_021617900.2,XM_036986163.1
GO:0045647	GO:0045647, negative regulation of erythrocyte differentiation	18	2	0.36	0.04885	XM_036963550.1,XM_036981648.1

## Sheet: Veh_vs_DOC_GO_BP_DOWNreg
GO.ID	Term	Annotated	Significant	Expected	weightFisher	Genes
GO:0016070	GO:0016070, RNA metabolic process	3975	138	105.92	0.02628	NM_001124177.1,NM_001124270.1,NM_001124306.1,NM_001246344.1,XM_021557316.2,XM_021557384.2,XM_021557663.2,XM_021559778.2,XM_021559918.2,XM_021560331.2,XM_021560689.2,XM_021560801.2,XM_021560885.2,XM_021562516.2,XM_021562846.2,XM_021562975.2,XM_021563342.2,XM_021563800.2,XM_021564010.2,XM_021564985.2,XM_021565658.2,XM_021567847.2,XM_021567933.2,XM_021568518.2,XM_021569175.2,XM_021570233.2,XM_021570…
GO:0006464	GO:0006464, cellular protein modification process	4093	123	109.07	0.02947	NM_001124270.1,NM_001124306.1,NM_001124307.1,NM_001124648.3,NM_001165115.1,NM_001246329.2,NM_001246344.1,XM_021557316.2,XM_021559918.2,XM_021560689.2,XM_021560801.2,XM_021561027.2,XM_021562048.2,XM_021562846.2,XM_021562998.2,XM_021563342.2,XM_021563988.2,XM_021564010.2,XM_021564725.2,XM_021564985.2,XM_021565279.2,XM_021565658.2,XM_021566437.2,XM_021568518.2,XM_021570233.2,XM_021570893.2,XM_021572…
GO:0010628	GO:0010628, positive regulation of gene expression	2407	97	64.14	7.2e-05	NM_001124177.1,NM_001124270.1,NM_001124306.1,NM_001160312.1,NM_001246344.1,XM_021557316.2,XM_021557663.2,XM_021559918.2,XM_021560331.2,XM_021560689.2,XM_021560801.2,XM_021562516.2,XM_021563342.2,XM_021563800.2,XM_021564985.2,XM_021565658.2,XM_021567933.2,XM_021570233.2,XM_021570893.2,XM_021571810.2,XM_021573941.2,XM_021574056.2,XM_021574265.2,XM_021574749.2,XM_021575715.2,XM_021576213.2,XM_021576…
GO:0008283	GO:0008283, cell population proliferation	2571	94	68.51	0.02185	NM_001124270.1,NM_001124648.3,NM_001160312.1,NM_001246344.1,XM_021559918.2,XM_021559920.2,XM_021560801.2,XM_021560885.2,XM_021561566.2,XM_021563342.2,XM_021564010.2,XM_021564725.2,XM_021564985.2,XM_021565658.2,XM_021574265.2,XM_021574355.2,XM_021575705.2,XM_021575829.2,XM_021576400.2,XM_021580855.2,XM_021584839.2,XM_021584957.2,XM_021585091.2,XM_021585986.2,XM_021590830.2,XM_021590939.2,XM_021593…
GO:0043933	GO:0043933, protein-containing complex subunit organization	2355	86	62.75	0.00595	NM_001124177.1,NM_001124207.1,NM_001124270.1,NM_001124306.1,NM_001160312.1,XM_021557081.2,XM_021558124.2,XM_021558505.2,XM_021558506.2,XM_021560689.2,XM_021560885.2,XM_021561566.2,XM_021563342.2,XM_021565658.2,XM_021570746.2,XM_021572058.2,XM_021572385.2,XM_021574056.2,XM_021576213.2,XM_021577383.2,XM_021577827.2,XM_021583688.2,XM_021585680.2,XM_021588302.2,XM_021589913.2,XM_021593310.2,XM_021594…
GO:0048870	GO:0048870, cell motility	1972	83	52.55	0.02773	NM_001124177.1,NM_001124207.1,NM_001124246.1,NM_001124270.1,NM_001246344.1,XM_021559920.2,XM_021563342.2,XM_021564010.2,XM_021564725.2,XM_021565658.2,XM_021570746.2,XM_021574265.2,XM_021576280.2,XM_021577827.2,XM_021580855.2,XM_021583465.2,XM_021584839.2,XM_021584957.2,XM_021585091.2,XM_021588302.2,XM_021588946.2,XM_021589492.2,XM_021590830.2,XM_021590939.2,XM_021593675.1,XM_021595258.2,XM_021596…
GO:1903508	GO:1903508, positive regulation of nucleic acid-templated transcription	1612	81	42.96	0.01894	NM_001124177.1,NM_001124270.1,NM_001124306.1,NM_001246344.1,XM_021557316.2,XM_021559918.2,XM_021560689.2,XM_021560801.2,XM_021560885.2,XM_021562516.2,XM_021563342.2,XM_021563800.2,XM_021564985.2,XM_021565658.2,XM_021570233.2,XM_021570893.2,XM_021571810.2,XM_021573941.2,XM_021574056.2,XM_021574265.2,XM_021574749.2,XM_021579209.2,XM_021580855.2,XM_021583935.2,XM_021584839.2,XM_021584957.2,XM_021585…
GO:0044093	GO:0044093, positive regulation of molecular function	1943	81	51.78	0.02422	NM_001124306.1,NM_001124565.1,NM_001160312.1,NM_001165101.1,XM_021557273.2,XM_021559918.2,XM_021560885.2,XM_021562516.2,XM_021563342.2,XM_021564010.2,XM_021564725.2,XM_021565658.2,XM_021568518.2,XM_021570893.2,XM_021575715.2,XM_021575829.2,XM_021575945.2,XM_021576400.2,XM_021580855.2,XM_021582136.2,XM_021582546.2,XM_021583688.2,XM_021584839.2,XM_021585091.2,XM_021589582.2,XM_021590830.2,XM_021590…
GO:0048699	GO:0048699, generation of neurons	2347	80	62.54	0.00605	NM_001124270.1,NM_001124306.1,XM_021559778.2,XM_021559918.2,XM_021560801.2,XM_021563342.2,XM_021564725.2,XM_021564985.2,XM_021565658.2,XM_021570233.2,XM_021570893.2,XM_021571810.2,XM_021574051.2,XM_021574265.2,XM_021580855.2,XM_021583465.2,XM_021584957.2,XM_021585091.2,XM_021589492.2,XM_021589674.2,XM_021590830.2,XM_021590939.2,XM_021596503.2,XM_021597475.2,XM_021598179.2,XM_021598719.2,XM_021599…
GO:0010629	GO:0010629, negative regulation of gene expression	2215	79	59.02	0.01197	NM_001124270.1,NM_001124306.1,NM_001246344.1,XM_021560801.2,XM_021560885.2,XM_021562975.2,XM_021563342.2,XM_021565658.2,XM_021567847.2,XM_021569175.2,XM_021570233.2,XM_021573941.2,XM_021574056.2,XM_021574265.2,XM_021575705.2,XM_021576265.2,XM_021578185.2,XM_021579285.2,XM_021579637.2,XM_021579653.2,XM_021580855.2,XM_021584839.2,XM_021584957.2,XM_021585091.2,XM_021588946.2,XM_021590830.2,XM_021593…
GO:0043085	GO:0043085, positive regulation of catalytic activity	1555	70	41.44	0.0016	NM_001124306.1,NM_001124565.1,NM_001160312.1,NM_001165101.1,XM_021557273.2,XM_021562516.2,XM_021563342.2,XM_021564010.2,XM_021564725.2,XM_021570893.2,XM_021575715.2,XM_021575829.2,XM_021575945.2,XM_021576400.2,XM_021580855.2,XM_021582136.2,XM_021582546.2,XM_021583688.2,XM_021584839.2,XM_021585091.2,XM_021589582.2,XM_021590830.2,XM_021593675.1,XM_021596503.2,XM_021597600.2,XM_021599647.2,XM_021602…
GO:0045944	GO:0045944, positive regulation of transcription by RNA polymerase II	1230	66	32.78	2.4e-05	NM_001124270.1,NM_001124306.1,NM_001246344.1,XM_021557316.2,XM_021559918.2,XM_021560689.2,XM_021560801.2,XM_021562516.2,XM_021563342.2,XM_021563800.2,XM_021564985.2,XM_021565658.2,XM_021570233.2,XM_021570893.2,XM_021571810.2,XM_021573941.2,XM_021574056.2,XM_021574265.2,XM_021574749.2,XM_021579209.2,XM_021580855.2,XM_021584839.2,XM_021584957.2,XM_021585091.2,XM_021589593.2,XM_021594804.2,XM_021596…
GO:0032504	GO:0032504, multicellular organism reproduction	1932	59	51.48	0.03208	NM_001124246.1,NM_001124270.1,NM_001165101.1,NM_001165115.1,XM_021559778.2,XM_021560885.2,XM_021562048.2,XM_021563342.2,XM_021564010.2,XM_021574629.2,XM_021575715.2,XM_021575829.2,XM_021578306.2,XM_021579285.2,XM_021584839.2,XM_021585091.2,XM_021588302.2,XM_021589492.2,XM_021590381.2,XM_021590830.2,XM_021596503.2,XM_021597475.2,XM_021597600.2,XM_021598179.2,XM_021600799.2,XM_021606385.2,XM_021607…
GO:0051276	GO:0051276, chromosome organization	1068	56	28.46	0.03929	NM_001124270.1,NM_001124306.1,XM_021557273.2,XM_021558124.2,XM_021558209.2,XM_021559918.2,XM_021560801.2,XM_021561566.2,XM_021565658.2,XM_021567933.2,XM_021571810.2,XM_021574749.2,XM_021575705.2,XM_021575715.2,XM_021576265.2,XM_021576400.2,XM_021579653.2,XM_021580908.2,XM_021582136.2,XM_021588302.2,XM_021589593.2,XM_021593310.2,XM_021595633.2,XM_021600799.2,XM_021601891.2,XM_021601952.2,XM_021602…
GO:0045892	GO:0045892, negative regulation of transcription, DNA-templated	1254	54	33.42	0.0189	NM_001124270.1,NM_001124306.1,NM_001246344.1,XM_021560801.2,XM_021565658.2,XM_021569175.2,XM_021573941.2,XM_021574265.2,XM_021575705.2,XM_021578185.2,XM_021579285.2,XM_021579653.2,XM_021584957.2,XM_021585091.2,XM_021593675.1,XM_021597289.2,XM_021597475.2,XM_021598179.2,XM_021599058.2,XM_021600136.2,XM_021600348.2,XM_021600499.2,XM_021600799.2,XM_021601952.2,XM_021602075.2,XM_021604505.2,XM_021604…
GO:0030335	GO:0030335, positive regulation of cell migration	640	40	17.05	0.00063	NM_001124177.1,NM_001124270.1,XM_021559920.2,XM_021563342.2,XM_021570746.2,XM_021576280.2,XM_021584839.2,XM_021585091.2,XM_021588946.2,XM_021590830.2,XM_021590939.2,XM_021593675.1,XM_021595258.2,XM_021596503.2,XM_021599850.2,XM_021603425.2,XM_021606203.2,XM_021611931.2,XM_021612054.2,XM_021618098.2,XM_021620593.2,XM_021620681.2,XM_021621941.2,XM_021622063.2,XM_021623518.2,XM_021626067.2,XM_036943…
GO:0048812	GO:0048812, neuron projection morphogenesis	1150	40	30.64	0.04201	NM_001124306.1,XM_021559778.2,XM_021563342.2,XM_021565658.2,XM_021570893.2,XM_021574051.2,XM_021580855.2,XM_021583465.2,XM_021589492.2,XM_021596503.2,XM_021597475.2,XM_021599140.2,XM_021602075.2,XM_021606203.2,XM_021610686.2,XM_021612054.2,XM_021620593.2,XM_021620681.2,XM_021623204.2,XM_021623571.2,XM_021625607.2,XM_036934227.1,XM_036943650.1,XM_036944287.1,XM_036947560.1,XM_036949746.1,XM_036956…
GO:0001568	GO:0001568, blood vessel development	812	39	21.64	0.0021	NM_001124177.1,NM_001124207.1,NM_001246344.1,XM_021557316.2,XM_021560801.2,XM_021563342.2,XM_021564010.2,XM_021572773.2,XM_021585091.2,XM_021585986.2,XM_021590830.2,XM_021596503.2,XM_021598179.2,XM_021600348.2,XM_021606203.2,XM_021606385.2,XM_021611931.2,XM_021612054.2,XM_021612951.2,XM_021618098.2,XM_021619109.2,XM_021620593.2,XM_021620681.2,XM_021621331.2,XM_021621974.2,XM_021623518.2,XM_021624…
GO:0000122	GO:0000122, negative regulation of transcription by RNA polymerase II	931	39	24.81	0.01302	NM_001124270.1,NM_001124306.1,NM_001246344.1,XM_021560801.2,XM_021565658.2,XM_021569175.2,XM_021573941.2,XM_021578185.2,XM_021579285.2,XM_021579653.2,XM_021585091.2,XM_021593675.1,XM_021597289.2,XM_021597475.2,XM_021598179.2,XM_021599058.2,XM_021600136.2,XM_021600348.2,XM_021600499.2,XM_021600799.2,XM_021601952.2,XM_021602075.2,XM_021604627.2,XM_021618655.2,XM_021620593.2,XM_021620681.2,XM_021623…
GO:0010564	GO:0010564, regulation of cell cycle process	853	35	22.73	0.00749	NM_001124270.1,XM_021558505.2,XM_021558506.2,XM_021559918.2,XM_021560885.2,XM_021564985.2,XM_021571810.2,XM_021575705.2,XM_021575715.2,XM_021575945.2,XM_021576400.2,XM_021580855.2,XM_021585091.2,XM_021595633.2,XM_021597475.2,XM_021599647.2,XM_021600305.2,XM_021601891.2,XM_021602817.2,XM_021606385.2,XM_021607123.2,XM_021621974.2,XM_021625627.2,XM_021625628.2,XM_036934808.1,XM_036936077.1,XM_036937…
GO:0006974	GO:0006974, cellular response to DNA damage stimulus	728	35	19.4	0.02335	NM_001124306.1,XM_021560885.2,XM_021561566.2,XM_021564985.2,XM_021566449.2,XM_021567933.2,XM_021568518.2,XM_021571810.2,XM_021574051.2,XM_021575715.2,XM_021576400.2,XM_021578185.2,XM_021579653.2,XM_021582136.2,XM_021590939.2,XM_021595633.2,XM_021600499.2,XM_021600799.2,XM_021602075.2,XM_021615292.2,XM_021619109.2,XM_021623571.2,XM_036934227.1,XM_036935548.1,XM_036936077.1,XM_036937853.1,XM_036943…
GO:0030198	GO:0030198, extracellular matrix organization	426	33	11.35	0.00186	NM_001124177.1,NM_001124207.1,NM_001124270.1,XM_021563342.2,XM_021566437.2,XM_021566654.2,XM_021575829.2,XM_021585689.2,XM_021593675.1,XM_021596503.2,XM_021603425.2,XM_021604505.2,XM_021610388.2,XM_021611753.2,XM_021611760.2,XM_021612021.2,XM_021619109.2,XM_036934755.1,XM_036940941.1,XM_036944287.1,XM_036949746.1,XM_036950436.1,XM_036953314.1,XM_036959452.1,XM_036960448.1,XM_036960785.1,XM_036963…
GO:0071560	GO:0071560, cellular response to transforming growth factor beta stimulus	340	29	9.06	0.00024	NM_001124177.1,NM_001124207.1,NM_001124270.1,NM_001124306.1,XM_021563342.2,XM_021565658.2,XM_021570893.2,XM_021575829.2,XM_021584839.2,XM_021585091.2,XM_021589913.2,XM_021590830.2,XM_021596503.2,XM_021600799.2,XM_021602075.2,XM_021603770.2,XM_021606385.2,XM_021611753.2,XM_021621941.2,XM_021621974.2,XM_021623571.2,XM_036947560.1,XM_036959452.1,XM_036960785.1,XM_036963781.1,XM_036976230.1,XM_036984…
GO:0042060	GO:0042060, wound healing	739	29	19.69	0.04476	NM_001124177.1,NM_001124207.1,XM_021563342.2,XM_021584839.2,XM_021585091.2,XM_021588302.2,XM_021589593.2,XM_021593675.1,XM_021596503.2,XM_021615971.2,XM_021618232.2,XM_021620681.2,XM_021622660.2,XM_036937354.1,XM_036944287.1,XM_036947560.1,XM_036948670.1,XM_036956130.1,XM_036959452.1,XM_036960785.1,XM_036963332.1,XM_036969400.1,XM_036976230.1,XM_036978241.1,XM_036978882.1,XM_036980588.1,XM_036987…
GO:1901214	GO:1901214, regulation of neuron death	423	27	11.27	0.0087	NM_001124306.1,XM_021560801.2,XM_021563342.2,XM_021570233.2,XM_021574056.2,XM_021574265.2,XM_021575715.2,XM_021576280.2,XM_021584182.2,XM_021584839.2,XM_021584957.2,XM_021596503.2,XM_021597475.2,XM_021600799.2,XM_021602075.2,XM_021603876.2,XM_021620681.2,XM_021623571.2,XM_021625607.2,XM_036940167.1,XM_036947560.1,XM_036957037.1,XM_036979905.1,XM_036984107.1,XM_036984589.1,XM_036986652.1,XM_036987…
GO:0009636	GO:0009636, response to toxic substance	825	27	21.98	0.0499	NM_001124177.1,XM_021562975.2,XM_021570233.2,XM_021570746.2,XM_021589593.2,XM_021589758.2,XM_021589913.2,XM_021599850.2,XM_021603332.2,XM_021613929.2,XM_021615842.2,XM_021619755.2,XM_021620681.2,XM_021623826.2,XM_021624556.2,XM_021624686.2,XM_021626067.2,XM_036940167.1,XM_036941902.1,XM_036948670.1,XM_036956130.1,XM_036960785.1,XM_036969400.1,XM_036969607.1,XM_036972298.1,XM_036984589.1,XM_036987…
GO:0071897	GO:0071897, DNA biosynthetic process	236	26	6.29	0.00478	NM_001124306.1,XM_021557273.2,XM_021558124.2,XM_021562975.2,XM_021576265.2,XM_021580908.2,XM_021582136.2,XM_021593310.2,XM_021595633.2,XM_021602075.2,XM_021607123.2,XM_021620451.2,XM_021623571.2,XM_036934227.1,XM_036935548.1,XM_036936077.1,XM_036939110.1,XM_036944991.1,XM_036956535.1,XM_036956571.1,XM_036969400.1,XM_036975690.1,XM_036979905.1,XM_036984589.1,XM_036986266.1,XM_036987679.1
GO:0007369	GO:0007369, gastrulation	483	26	12.87	0.02792	XM_021559778.2,XM_021570893.2,XM_021576280.2,XM_021577827.2,XM_021582546.2,XM_021585091.2,XM_021602756.2,XM_021603425.2,XM_021603770.2,XM_021606385.2,XM_021618098.2,XM_021619109.2,XM_021621331.2,XM_021621974.2,XM_021623518.2,XM_021623826.2,XM_036947560.1,XM_036959452.1,XM_036963332.1,XM_036978241.1,XM_036980588.1,XM_036982086.1,XM_036984786.1,XM_036986771.1,XM_036987679.1,XM_036990103.1
GO:0016055	GO:0016055, Wnt signaling pathway	580	25	15.46	0.02738	NM_001124177.1,NM_001124270.1,NM_001124306.1,XM_021565658.2,XM_021583465.2,XM_021588946.2,XM_021602075.2,XM_021606385.2,XM_021618098.2,XM_021619109.2,XM_021620593.2,XM_021620681.2,XM_021621941.2,XM_021621974.2,XM_021623518.2,XM_021623571.2,XM_036947560.1,XM_036960785.1,XM_036963332.1,XM_036963781.1,XM_036978241.1,XM_036979905.1,XM_036980588.1,XM_036982086.1,XM_036988862.1
GO:0043434	GO:0043434, response to peptide hormone	707	24	18.84	0.03873	NM_001124177.1,NM_001160312.1,XM_021559918.2,XM_021563342.2,XM_021564010.2,XM_021573382.2,XM_021573383.2,XM_021579285.2,XM_021583688.2,XM_021588302.2,XM_021596503.2,XM_021600799.2,XM_021608175.2,XM_021618655.2,XM_021625607.2,XM_036945739.1,XM_036948670.1,XM_036956131.1,XM_036959452.1,XM_036960785.1,XM_036963645.1,XM_036971315.1,XM_036983009.1,XM_036989535.1
GO:0007552	GO:0007552, metamorphosis	618	23	16.47	0.00163	NM_001124306.1,XM_021559778.2,XM_021570233.2,XM_021582546.2,XM_021583465.2,XM_021585091.2,XM_021589492.2,XM_021590830.2,XM_021599058.2,XM_021600136.2,XM_021600799.2,XM_021602075.2,XM_021620681.2,XM_021623571.2,XM_036940167.1,XM_036945739.1,XM_036957037.1,XM_036963332.1,XM_036963781.1,XM_036964548.1,XM_036978241.1,XM_036979905.1,XM_036980588.1
GO:0000082	GO:0000082, G1/S transition of mitotic cell cycle	316	22	8.42	0.00045	XM_021558209.2,XM_021560885.2,XM_021561566.2,XM_021562975.2,XM_021575945.2,XM_021580908.2,XM_021595633.2,XM_021597475.2,XM_021600136.2,XM_021600305.2,XM_021603876.2,XM_021607123.2,XM_021623826.2,XM_021625350.2,XM_036935548.1,XM_036936077.1,XM_036945739.1,XM_036950923.1,XM_036957037.1,XM_036984205.1,XM_036986266.1,XM_036987679.1
GO:0071773	GO:0071773, cellular response to BMP stimulus	263	21	7.01	0.00048	NM_001124270.1,XM_021563342.2,XM_021565658.2,XM_021570893.2,XM_021575829.2,XM_021584839.2,XM_021585091.2,XM_021596503.2,XM_021603770.2,XM_021606385.2,XM_021606454.2,XM_021611753.2,XM_021615971.2,XM_021619109.2,XM_021620681.2,XM_021621974.2,XM_036947560.1,XM_036959452.1,XM_036963781.1,XM_036969400.1,XM_036988862.1
GO:0043687	GO:0043687, post-translational protein modification	399	21	10.63	0.0024	NM_001124307.1,NM_001124648.3,NM_001165115.1,XM_021560689.2,XM_021562048.2,XM_021563988.2,XM_021572768.2,XM_021574056.2,XM_021575945.2,XM_021578520.2,XM_021582921.2,XM_021585091.2,XM_021594804.2,XM_021603425.2,XM_021624643.2,XM_036950436.1,XM_036956017.1,XM_036956131.1,XM_036959452.1,XM_036970671.1,XM_036974604.1
GO:0034504	GO:0034504, protein localization to nucleus	342	20	9.11	0.01987	NM_001124177.1,NM_001124270.1,XM_021557316.2,XM_021560801.2,XM_021563342.2,XM_021564985.2,XM_021574265.2,XM_021584957.2,XM_021585091.2,XM_021588302.2,XM_021596503.2,XM_021600799.2,XM_021601891.2,XM_021620681.2,XM_021622938.2,XM_021623826.2,XM_021625607.2,XM_036957037.1,XM_036960785.1,XM_036987679.1
GO:0065004	GO:0065004, protein-DNA complex assembly	165	20	4.4	0.04795	NM_001124270.1,NM_001124306.1,XM_021560689.2,XM_021574056.2,XM_021594804.2,XM_021595633.2,XM_021600348.2,XM_021600799.2,XM_021602075.2,XM_021607123.2,XM_021619427.2,XM_021623571.2,XM_036936077.1,XM_036939921.1,XM_036943650.1,XM_036950923.1,XM_036954240.1,XM_036984205.1,XM_036987679.1,XM_036989535.1
GO:0045216	GO:0045216, cell-cell junction organization	386	19	10.29	0.00028	XM_021563342.2,XM_021571982.2,XM_021582546.2,XM_021584839.2,XM_021589291.2,XM_021589913.2,XM_021593675.1,XM_021596503.2,XM_021606385.2,XM_021618098.2,XM_021621941.2,XM_021621974.2,XM_021623518.2,XM_036961294.1,XM_036963332.1,XM_036976230.1,XM_036978241.1,XM_036980588.1,XM_036984589.1
GO:0042476	GO:0042476, odontogenesis	181	19	4.82	0.00281	NM_001124177.1,NM_001124207.1,NM_001246344.1,XM_021563342.2,XM_021575829.2,XM_021584839.2,XM_021585091.2,XM_021589674.2,XM_021596503.2,XM_021597475.2,XM_021603425.2,XM_021611753.2,XM_021620681.2,XM_021625607.2,XM_036948670.1,XM_036956017.1,XM_036957037.1,XM_036960785.1,XM_036984292.1
GO:0071229	GO:0071229, cellular response to acid chemical	301	19	8.02	0.00355	NM_001124177.1,NM_001124207.1,NM_001124270.1,NM_001160312.1,NM_001246344.1,XM_021571982.2,XM_021589913.2,XM_021597312.2,XM_021606385.2,XM_021618098.2,XM_021621974.2,XM_021623518.2,XM_036947560.1,XM_036956130.1,XM_036959452.1,XM_036960785.1,XM_036972298.1,XM_036984589.1,XM_036986771.1
GO:0001837	GO:0001837, epithelial to mesenchymal transition	196	19	5.22	0.01002	NM_001124177.1,NM_001124270.1,XM_021557316.2,XM_021563342.2,XM_021584839.2,XM_021585091.2,XM_021596503.2,XM_021600348.2,XM_021604505.2,XM_021604627.2,XM_021606385.2,XM_021612054.2,XM_021618098.2,XM_021619109.2,XM_021621941.2,XM_021621974.2,XM_021623518.2,XM_036947560.1,XM_036960785.1
GO:0050679	GO:0050679, positive regulation of epithelial cell proliferation	255	18	6.79	0.00151	NM_001124270.1,NM_001160312.1,NM_001246344.1,XM_021575829.2,XM_021580855.2,XM_021585091.2,XM_021603425.2,XM_021606203.2,XM_021606385.2,XM_021611753.2,XM_021612054.2,XM_021620681.2,XM_021621331.2,XM_021621941.2,XM_021621974.2,XM_036947560.1,XM_036957037.1,XM_036989535.1
GO:0010975	GO:0010975, regulation of neuron projection development	691	18	18.41	0.00354	XM_021559918.2,XM_021564725.2,XM_021570893.2,XM_021585091.2,XM_021606385.2,XM_021612054.2,XM_021619109.2,XM_021621974.2,XM_021625607.2,XM_036944287.1,XM_036947560.1,XM_036950436.1,XM_036956610.1,XM_036959452.1,XM_036971315.1,XM_036979394.1,XM_036984589.1,XM_036989535.1
GO:0044344	GO:0044344, cellular response to fibroblast growth factor stimulus	223	18	5.94	0.00663	NM_001124177.1,NM_001246344.1,XM_021599140.2,XM_021606385.2,XM_021611753.2,XM_021620681.2,XM_021621974.2,XM_021625607.2,XM_036947560.1,XM_036954811.1,XM_036956017.1,XM_036960785.1,XM_036963332.1,XM_036969400.1,XM_036976230.1,XM_036978241.1,XM_036980588.1,XM_036984786.1
GO:0030278	GO:0030278, regulation of ossification	293	18	7.81	0.02927	NM_001124270.1,XM_021563342.2,XM_021565658.2,XM_021584839.2,XM_021585091.2,XM_021596503.2,XM_021606385.2,XM_021609763.2,XM_021619109.2,XM_021620681.2,XM_021621974.2,XM_036947560.1,XM_036950436.1,XM_036956017.1,XM_036963781.1,XM_036969400.1,XM_036984589.1,XM_036988862.1
GO:0060249	GO:0060249, anatomical structure homeostasis	521	18	13.88	0.03125	NM_001124270.1,XM_021571982.2,XM_021579653.2,XM_021580908.2,XM_021590939.2,XM_021595633.2,XM_021599850.2,XM_021600799.2,XM_021618655.2,XM_021620681.2,XM_021626067.2,XM_036934227.1,XM_036956131.1,XM_036956535.1,XM_036957037.1,XM_036979905.1,XM_036984107.1,XM_036984589.1
GO:0006310	GO:0006310, DNA recombination	195	17	5.2	0.00409	XM_021558209.2,XM_021571810.2,XM_021575715.2,XM_021576400.2,XM_021579637.2,XM_021579653.2,XM_021595633.2,XM_021600799.2,XM_021614648.2,XM_021625350.2,XM_036936077.1,XM_036937853.1,XM_036941784.1,XM_036943650.1,XM_036970347.1,XM_036975690.1,XM_036989535.1
GO:0032956	GO:0032956, regulation of actin cytoskeleton organization	437	17	11.64	0.03285	XM_021563342.2,XM_021570746.2,XM_021577827.2,XM_021584839.2,XM_021588302.2,XM_021590830.2,XM_021596503.2,XM_021599850.2,XM_021606385.2,XM_021608175.2,XM_021618098.2,XM_021621974.2,XM_021623518.2,XM_021626067.2,XM_036955761.1,XM_036956130.1,XM_036984589.1
GO:0010634	GO:0010634, positive regulation of epithelial cell migration	181	16	4.82	0.00027	NM_001124270.1,XM_021559920.2,XM_021563342.2,XM_021576280.2,XM_021585091.2,XM_021596503.2,XM_021611931.2,XM_021612054.2,XM_021620681.2,XM_021622063.2,XM_036947560.1,XM_036956130.1,XM_036976230.1,XM_036984589.1,XM_036989535.1,XM_036990103.1
GO:0030308	GO:0030308, negative regulation of cell growth	236	16	6.29	0.00104	XM_021563342.2,XM_021564010.2,XM_021570893.2,XM_021596503.2,XM_021597312.2,XM_021600305.2,XM_021606385.2,XM_021612054.2,XM_021618098.2,XM_021619109.2,XM_021621974.2,XM_021623518.2,XM_036947560.1,XM_036950436.1,XM_036956131.1,XM_036987679.1
GO:0001649	GO:0001649, osteoblast differentiation	243	16	6.48	0.00137	NM_001124177.1,XM_021565658.2,XM_021585091.2,XM_021589492.2,XM_021597475.2,XM_021606385.2,XM_021618098.2,XM_021619109.2,XM_021620681.2,XM_021621974.2,XM_021623518.2,XM_036956017.1,XM_036957037.1,XM_036960785.1,XM_036963781.1,XM_036988862.1
GO:0016579	GO:0016579, protein deubiquitination	315	16	8.39	0.00395	NM_001124306.1,NM_001124307.1,NM_001165115.1,XM_021560689.2,XM_021562048.2,XM_021572768.2,XM_021574056.2,XM_021575945.2,XM_021582921.2,XM_021594804.2,XM_021602075.2,XM_021615292.2,XM_021623571.2,XM_021624643.2,XM_036979905.1,XM_036987679.1
GO:0048839	GO:0048839, inner ear development	254	16	6.77	0.01435	NM_001124270.1,NM_001124648.3,NM_001246344.1,XM_021563342.2,XM_021574265.2,XM_021580855.2,XM_021584839.2,XM_021584957.2,XM_021585091.2,XM_021596503.2,XM_021597475.2,XM_021600348.2,XM_021620681.2,XM_036947560.1,XM_036950923.1,XM_036984205.1
GO:0043547	GO:0043547, positive regulation of GTPase activity	359	16	9.57	0.04946	XM_021562516.2,XM_021570893.2,XM_021593675.1,XM_021599647.2,XM_021606385.2,XM_021618098.2,XM_021621974.2,XM_021623518.2,XM_036940194.1,XM_036943818.1,XM_036947560.1,XM_036949171.1,XM_036954052.1,XM_036984589.1,XM_036986652.1,XM_036990103.1
GO:0061077	GO:0061077, chaperone-mediated protein folding	97	15	2.58	1.3e-08	NM_001246329.2,XM_021557273.2,XM_021558124.2,XM_021565279.2,XM_021593310.2,XM_021620451.2,XM_021623826.2,XM_036940940.1,XM_036941747.1,XM_036944991.1,XM_036950436.1,XM_036956571.1,XM_036970862.1,XM_036971315.1,XM_036971558.1
GO:0008584	GO:0008584, male gonad development	193	15	5.14	0.00024	NM_001124270.1,XM_021563342.2,XM_021574265.2,XM_021575715.2,XM_021579285.2,XM_021584957.2,XM_021596503.2,XM_021606385.2,XM_021619109.2,XM_021621974.2,XM_036943650.1,XM_036947560.1,XM_036947861.1,XM_036984107.1,XM_036989535.1
GO:0071347	GO:0071347, cellular response to interleukin-1	197	15	5.25	0.00072	NM_001124270.1,NM_001124306.1,XM_021588946.2,XM_021602075.2,XM_021606385.2,XM_021606454.2,XM_021615292.2,XM_021615842.2,XM_021621974.2,XM_021623571.2,XM_036943818.1,XM_036956131.1,XM_036959452.1,XM_036969400.1,XM_036989535.1
GO:0071356	GO:0071356, cellular response to tumor necrosis factor	282	15	7.51	0.00766	NM_001124177.1,NM_001160312.1,XM_021588946.2,XM_021589913.2,XM_021590939.2,XM_021606385.2,XM_021606454.2,XM_021621974.2,XM_021625607.2,XM_036943818.1,XM_036948926.1,XM_036960785.1,XM_036969400.1,XM_036983009.1,XM_036984589.1
GO:0060349	GO:0060349, bone morphogenesis	157	15	4.18	0.00918	NM_001124177.1,NM_001124270.1,XM_021563342.2,XM_021565658.2,XM_021584839.2,XM_021585091.2,XM_021596503.2,XM_021609763.2,XM_021619109.2,XM_021620681.2,XM_036960785.1,XM_036971830.1,XM_036976230.1,XM_036977752.1,XM_036988862.1
GO:0032355	GO:0032355, response to estradiol	267	15	7.11	0.01273	NM_001124177.1,XM_021563342.2,XM_021576280.2,XM_021585091.2,XM_021596503.2,XM_021598179.2,XM_021606385.2,XM_021608917.2,XM_021613929.2,XM_021620681.2,XM_021621941.2,XM_021621974.2,XM_021623826.2,XM_036947560.1,XM_036960785.1
GO:0061053	GO:0061053, somite development	167	15	4.45	0.03542	XM_021563342.2,XM_021574265.2,XM_021584957.2,XM_021585091.2,XM_021596503.2,XM_021606385.2,XM_021618098.2,XM_021619109.2,XM_021620681.2,XM_021621974.2,XM_021623518.2,XM_036947560.1,XM_036957037.1,XM_036984786.1,XM_036987679.1
GO:0006754	GO:0006754, ATP biosynthetic process	166	14	4.42	0.00477	NM_001124246.1,NM_001160498.1,XM_021574355.2,XM_021576280.2,XM_021583688.2,XM_021599850.2,XM_021600799.2,XM_021616957.2,XM_021622063.2,XM_021622660.2,XM_021624686.2,XM_021626067.2,XM_036979905.1,XM_036987679.1
GO:2001056	GO:2001056, positive regulation of cysteine-type endopeptidase activity	217	14	5.78	0.00955	NM_001124565.1,NM_001165101.1,XM_021575829.2,XM_021597600.2,XM_021611753.2,XM_021618232.2,XM_021625607.2,XM_036937354.1,XM_036943758.1,XM_036948926.1,XM_036979905.1,XM_036983009.1,XM_036984107.1,XM_036989535.1
GO:0032392	GO:0032392, DNA geometric change	62	14	1.65	0.01685	XM_021558209.2,XM_021561566.2,XM_021601952.2,XM_021614648.2,XM_021619427.2,XM_021625350.2,XM_036936077.1,XM_036943650.1,XM_036950923.1,XM_036954240.1,XM_036984205.1,XM_036986266.1,XM_036987679.1,XM_036989535.1
GO:0048706	GO:0048706, embryonic skeletal system development	196	14	5.22	0.03265	NM_001124177.1,NM_001246344.1,XM_021563342.2,XM_021574265.2,XM_021584839.2,XM_021584957.2,XM_021585091.2,XM_021596503.2,XM_021618098.2,XM_021620681.2,XM_021623518.2,XM_021624676.2,XM_036947560.1,XM_036960785.1
GO:1901216	GO:1901216, positive regulation of neuron death	151	14	4.02	0.04366	XM_021560801.2,XM_021563342.2,XM_021570233.2,XM_021584182.2,XM_021596503.2,XM_021597475.2,XM_021600799.2,XM_021603876.2,XM_021625607.2,XM_036940167.1,XM_036947560.1,XM_036979905.1,XM_036986652.1,XM_036987679.1
GO:0090090	GO:0090090, negative regulation of canonical Wnt signaling pathway	199	13	5.3	0.00264	NM_001124270.1,XM_021606385.2,XM_021618098.2,XM_021619109.2,XM_021620681.2,XM_021621974.2,XM_021623518.2,XM_036947560.1,XM_036963332.1,XM_036963781.1,XM_036978241.1,XM_036979905.1,XM_036980588.1
GO:0050680	GO:0050680, negative regulation of epithelial cell proliferation	153	13	4.08	0.00316	NM_001124270.1,XM_021563342.2,XM_021585091.2,XM_021596503.2,XM_021598179.2,XM_021606385.2,XM_021619109.2,XM_021621974.2,XM_021622063.2,XM_021625607.2,XM_036947560.1,XM_036976230.1,XM_036983009.1
GO:0031960	GO:0031960, response to corticosteroid	322	13	8.58	0.0222	NM_001124177.1,NM_001160312.1,XM_021560801.2,XM_021562975.2,XM_021583688.2,XM_021585091.2,XM_021589913.2,XM_021600799.2,XM_036947560.1,XM_036959452.1,XM_036960785.1,XM_036979292.1,XM_036989535.1
GO:0060324	GO:0060324, face development	96	13	2.56	0.02637	NM_001124177.1,NM_001246344.1,XM_021563342.2,XM_021565658.2,XM_021584839.2,XM_021596503.2,XM_021618098.2,XM_021623518.2,XM_021624676.2,XM_036947560.1,XM_036960785.1,XM_036969400.1,XM_036988862.1
GO:0060411	GO:0060411, cardiac septum morphogenesis	103	13	2.74	0.03749	NM_001246344.1,XM_021563342.2,XM_021585091.2,XM_021596503.2,XM_021600348.2,XM_021609763.2,XM_021618098.2,XM_021623518.2,XM_036947560.1,XM_036954811.1,XM_036957037.1,XM_036963781.1,XM_036987679.1
GO:0030307	GO:0030307, positive regulation of cell growth	278	13	7.41	0.04147	NM_001160312.1,XM_021560801.2,XM_021563342.2,XM_021590939.2,XM_021596503.2,XM_021606385.2,XM_021612054.2,XM_021619109.2,XM_021621974.2,XM_036947560.1,XM_036959452.1,XM_036979394.1,XM_036984589.1
GO:0045637	GO:0045637, regulation of myeloid cell differentiation	321	13	8.55	0.04485	XM_021559918.2,XM_021600499.2,XM_021601952.2,XM_021606385.2,XM_021614648.2,XM_021621974.2,XM_036945271.1,XM_036948670.1,XM_036970347.1,XM_036976230.1,XM_036983009.1,XM_036984589.1,XM_036989535.1
GO:0006094	GO:0006094, gluconeogenesis	119	12	3.17	9.2e-05	NM_001124246.1,XM_021559918.2,XM_021570233.2,XM_021576280.2,XM_021583688.2,XM_021585680.2,XM_021599850.2,XM_021624694.2,XM_021626067.2,XM_036940167.1,XM_036986998.1,XM_036987749.1
GO:0009168	GO:0009168, purine ribonucleoside monophosphate biosynthetic process	125	12	3.33	0.00047	NM_001124246.1,NM_001160498.1,XM_021571265.2,XM_021576280.2,XM_021583688.2,XM_021599850.2,XM_021608972.2,XM_021616957.2,XM_021622063.2,XM_021622660.2,XM_021624686.2,XM_021626067.2
GO:0046330	GO:0046330, positive regulation of JNK cascade	158	12	4.21	0.00108	XM_021570233.2,XM_021574051.2,XM_021582546.2,XM_021590830.2,XM_021618098.2,XM_021620593.2,XM_021622938.2,XM_021623518.2,XM_036940167.1,XM_036947560.1,XM_036984589.1,XM_036989535.1
GO:0003151	GO:0003151, outflow tract morphogenesis	116	12	3.09	0.00187	NM_001246344.1,XM_021563342.2,XM_021585091.2,XM_021596503.2,XM_021600348.2,XM_021609763.2,XM_021618098.2,XM_021619109.2,XM_021623518.2,XM_036947560.1,XM_036963781.1,XM_036976230.1
GO:0032508	GO:0032508, DNA duplex unwinding	54	12	1.44	0.0139	XM_021558209.2,XM_021561566.2,XM_021601952.2,XM_021619427.2,XM_021625350.2,XM_036936077.1,XM_036943650.1,XM_036950923.1,XM_036954240.1,XM_036984205.1,XM_036986266.1,XM_036989535.1
GO:0010389	GO:0010389, regulation of G2/M transition of mitotic cell cycle	144	12	3.84	0.01404	XM_021558505.2,XM_021558506.2,XM_021564985.2,XM_021571810.2,XM_021575705.2,XM_021576400.2,XM_021580855.2,XM_021625627.2,XM_021625628.2,XM_036934808.1,XM_036937853.1,XM_036956535.1
GO:0045732	GO:0045732, positive regulation of protein catabolic process	286	12	7.62	0.01757	NM_001124270.1,NM_001142780.1,NM_001142783.1,XM_021560689.2,XM_021570893.2,XM_021574056.2,XM_021590939.2,XM_021594804.2,XM_036947560.1,XM_036970347.1,XM_036979905.1,XM_036984589.1
GO:0035113	GO:0035113, embryonic appendage morphogenesis	155	12	4.13	0.0218	XM_021563342.2,XM_021565658.2,XM_021585091.2,XM_021596503.2,XM_021597475.2,XM_021618098.2,XM_021619109.2,XM_021620681.2,XM_021623518.2,XM_036934755.1,XM_036947560.1,XM_036988862.1
GO:0050821	GO:0050821, protein stabilization	248	12	6.61	0.03412	XM_021557273.2,XM_021558124.2,XM_021579637.2,XM_021583935.2,XM_021593310.2,XM_021612054.2,XM_021620451.2,XM_036944991.1,XM_036950436.1,XM_036956571.1,XM_036957037.1,XM_036987679.1
GO:0032259	GO:0032259, methylation	297	12	7.91	0.03709	XM_021562975.2,XM_021564010.2,XM_021579653.2,XM_021585680.2,XM_021600799.2,XM_021610678.2,XM_021612510.2,XM_021618655.2,XM_021625819.2,XM_036943650.1,XM_036947861.1,XM_036963469.1
GO:0046496	GO:0046496, nicotinamide nucleotide metabolic process	168	12	4.48	0.03893	NM_001124246.1,NM_001160498.1,NM_001172531.1,XM_021576280.2,XM_021583688.2,XM_021598719.2,XM_021599850.2,XM_021626067.2,XM_036963426.1,XM_036979905.1,XM_036984297.1,XM_036987749.1
GO:0060021	GO:0060021, roof of mouth development	109	12	2.9	0.04239	NM_001246344.1,XM_021563342.2,XM_021565658.2,XM_021584839.2,XM_021596503.2,XM_021604505.2,XM_021609763.2,XM_021618098.2,XM_021620681.2,XM_021623518.2,XM_036947560.1,XM_036988862.1
GO:0030512	GO:0030512, negative regulation of transforming growth factor beta receptor signaling pathway	95	11	2.53	4.4e-05	NM_001124306.1,XM_021565658.2,XM_021575829.2,XM_021584839.2,XM_021602075.2,XM_021611753.2,XM_021623571.2,XM_036963781.1,XM_036984292.1,XM_036987679.1,XM_036988862.1
GO:1903845	GO:1903845, negative regulation of cellular response to transforming growth factor beta stimulus	96	11	2.56	4.8e-05	NM_001124306.1,XM_021565658.2,XM_021575829.2,XM_021584839.2,XM_021602075.2,XM_021611753.2,XM_021623571.2,XM_036963781.1,XM_036984292.1,XM_036987679.1,XM_036988862.1
GO:0008585	GO:0008585, female gonad development	159	11	4.24	5.5e-05	XM_021563342.2,XM_021578306.2,XM_021585091.2,XM_021589674.2,XM_021596503.2,XM_021606385.2,XM_021608917.2,XM_021620593.2,XM_021621974.2,XM_036948670.1,XM_036987679.1
GO:0006302	GO:0006302, double-strand break repair	156	11	4.16	0.00162	XM_021571810.2,XM_021575715.2,XM_021579653.2,XM_021595633.2,XM_021600799.2,XM_021615292.2,XM_036936077.1,XM_036937853.1,XM_036975690.1,XM_036979905.1,XM_036987679.1
GO:0010811	GO:0010811, positive regulation of cell-substrate adhesion	155	11	4.13	0.04761	XM_021570746.2,XM_021590830.2,XM_021606385.2,XM_021621974.2,XM_036949746.1,XM_036956130.1,XM_036959452.1,XM_036971830.1,XM_036976230.1,XM_036984589.1,XM_036990103.1
GO:0060325	GO:0060325, face morphogenesis	71	10	1.89	1.7e-05	NM_001124177.1,NM_001246344.1,XM_021563342.2,XM_021565658.2,XM_021584839.2,XM_021596503.2,XM_021618098.2,XM_021623518.2,XM_036960785.1,XM_036988862.1
GO:0030514	GO:0030514, negative regulation of BMP signaling pathway	84	10	2.24	7.6e-05	XM_021565658.2,XM_021575829.2,XM_021606385.2,XM_021611753.2,XM_021619109.2,XM_021620681.2,XM_021621974.2,XM_036947560.1,XM_036963781.1,XM_036988862.1
GO:0043525	GO:0043525, positive regulation of neuron apoptotic process	99	10	2.64	0.00087	XM_021560801.2,XM_021563342.2,XM_021570233.2,XM_021596503.2,XM_021597475.2,XM_021603876.2,XM_036940167.1,XM_036979905.1,XM_036986652.1,XM_036987679.1
GO:0030282	GO:0030282, bone mineralization	129	10	3.44	0.00104	NM_001124270.1,XM_021579209.2,XM_021584839.2,XM_021585091.2,XM_021618098.2,XM_021623518.2,XM_036956017.1,XM_036977752.1,XM_036984292.1,XM_036984589.1
GO:0071300	GO:0071300, cellular response to retinoic acid	116	10	3.09	0.00106	NM_001124177.1,NM_001124207.1,NM_001124270.1,NM_001246344.1,XM_021571982.2,XM_021618098.2,XM_021623518.2,XM_036947560.1,XM_036960785.1,XM_036984589.1
GO:0006301	GO:0006301, postreplication repair	66	10	1.76	0.00421	NM_001124306.1,XM_021568518.2,XM_021574051.2,XM_021575715.2,XM_021595633.2,XM_021602075.2,XM_021623571.2,XM_036934227.1,XM_036975690.1,XM_036979905.1
GO:0061136	GO:0061136, regulation of proteasomal protein catabolic process	228	10	6.08	0.00608	NM_001124306.1,XM_021560689.2,XM_021574056.2,XM_021575945.2,XM_021594804.2,XM_021602075.2,XM_021620681.2,XM_021623571.2,XM_036945739.1,XM_036979905.1
GO:0002576	GO:0002576, platelet degranulation	155	10	4.13	0.00861	XM_021563342.2,XM_021584839.2,XM_021593675.1,XM_021596503.2,XM_021599850.2,XM_021602343.2,XM_021626067.2,XM_036959452.1,XM_036976230.1,XM_036978882.1
GO:0030326	GO:0030326, embryonic limb morphogenesis	146	10	3.89	0.01072	XM_021563342.2,XM_021565658.2,XM_021585091.2,XM_021596503.2,XM_021597475.2,XM_021619109.2,XM_021620681.2,XM_036934755.1,XM_036947560.1,XM_036988862.1
GO:0008347	GO:0008347, glial cell migration	111	10	2.96	0.01513	XM_021563342.2,XM_021564725.2,XM_021590830.2,XM_021596503.2,XM_021598719.2,XM_021603425.2,XM_021612054.2,XM_021620681.2,XM_036943650.1,XM_036959452.1
GO:0071260	GO:0071260, cellular response to mechanical stimulus	177	10	4.72	0.02029	NM_001124177.1,NM_001124270.1,NM_001160312.1,XM_021560801.2,XM_021585091.2,XM_021602343.2,XM_021618098.2,XM_021623518.2,XM_036960785.1,XM_036969400.1
GO:0001843	GO:0001843, neural tube closure	120	10	3.2	0.04328	XM_021563342.2,XM_021565658.2,XM_021570893.2,XM_021585091.2,XM_021596503.2,XM_021606385.2,XM_021619109.2,XM_021621974.2,XM_036947560.1,XM_036988862.1
GO:0006289	GO:0006289, nucleotide-excision repair	106	10	2.82	0.04424	NM_001124306.1,XM_021582136.2,XM_021595633.2,XM_021600799.2,XM_021602075.2,XM_021623571.2,XM_036934227.1,XM_036935548.1,XM_036987679.1,XM_036989535.1
GO:0022617	GO:0022617, extracellular matrix disassembly	80	10	2.13	0.04448	XM_021563342.2,XM_021575829.2,XM_021593675.1,XM_021596503.2,XM_021611753.2,XM_036944287.1,XM_036960448.1,XM_036963332.1,XM_036978241.1,XM_036980588.1
GO:0040037	GO:0040037, negative regulation of fibroblast growth factor receptor signaling pathway	45	9	1.2	2.3e-06	XM_021599140.2,XM_021625607.2,XM_036947560.1,XM_036954811.1,XM_036963332.1,XM_036976230.1,XM_036978241.1,XM_036980588.1,XM_036984786.1
GO:0030199	GO:0030199, collagen fibril organization	58	9	1.55	2.1e-05	NM_001124177.1,NM_001124207.1,XM_021563342.2,XM_021596503.2,XM_021612021.2,XM_021619109.2,XM_036940941.1,XM_036950436.1,XM_036960785.1
GO:0061037	GO:0061037, negative regulation of cartilage development	46	9	1.23	0.00028	NM_001124270.1,XM_021563342.2,XM_021585091.2,XM_021596503.2,XM_021597475.2,XM_021606454.2,XM_021618098.2,XM_021623518.2,XM_036963781.1
GO:0001755	GO:0001755, neural crest cell migration	77	9	2.05	0.00059	NM_001124270.1,NM_001246344.1,XM_021585091.2,XM_021618098.2,XM_021620681.2,XM_021623204.2,XM_021623518.2,XM_036957037.1,XM_036959452.1
GO:0006919	GO:0006919, activation of cysteine-type endopeptidase activity involved in apoptotic process	143	9	3.81	0.0267	NM_001124565.1,XM_021618232.2,XM_021625607.2,XM_036937354.1,XM_036943758.1,XM_036948926.1,XM_036979905.1,XM_036983009.1,XM_036984107.1
GO:0010595	GO:0010595, positive regulation of endothelial cell migration	132	9	3.52	0.03284	XM_021576280.2,XM_021585091.2,XM_021611931.2,XM_021620681.2,XM_021622063.2,XM_036947560.1,XM_036976230.1,XM_036984589.1,XM_036989535.1
GO:0002218	GO:0002218, activation of innate immune response	188	9	5.01	0.03379	NM_001124306.1,XM_021600499.2,XM_021602075.2,XM_021623571.2,XM_036956130.1,XM_036963332.1,XM_036978241.1,XM_036980588.1,XM_036989535.1
GO:0051881	GO:0051881, regulation of mitochondrial membrane potential	124	9	3.3	0.04002	NM_001124306.1,XM_021580855.2,XM_021600799.2,XM_021602075.2,XM_021623571.2,XM_021625607.2,XM_036956130.1,XM_036979905.1,XM_036984107.1
GO:0006268	GO:0006268, DNA unwinding involved in DNA replication	18	8	0.48	8.2e-09	XM_021558209.2,XM_021561566.2,XM_021601952.2,XM_021625350.2,XM_036950923.1,XM_036984205.1,XM_036986266.1,XM_036989535.1
GO:0032212	GO:0032212, positive regulation of telomere maintenance via telomerase	27	8	0.72	3.4e-07	XM_021557273.2,XM_021558124.2,XM_021582136.2,XM_021593310.2,XM_021620451.2,XM_036944991.1,XM_036956571.1,XM_036969400.1
GO:0007339	GO:0007339, binding of sperm to zona pellucida	50	8	1.33	4.7e-05	XM_021557273.2,XM_021558124.2,XM_021593310.2,XM_021599850.2,XM_021620451.2,XM_021626067.2,XM_036944991.1,XM_036956571.1
GO:0006334	GO:0006334, nucleosome assembly	57	8	1.52	0.00039	NM_001124270.1,XM_021619427.2,XM_036939921.1,XM_036943650.1,XM_036950923.1,XM_036954240.1,XM_036984205.1,XM_036989535.1
GO:0010718	GO:0010718, positive regulation of epithelial to mesenchymal transition	53	8	1.41	0.0016	NM_001124177.1,NM_001124270.1,XM_021563342.2,XM_021584839.2,XM_021585091.2,XM_021596503.2,XM_021621941.2,XM_036960785.1
GO:0040019	GO:0040019, positive regulation of embryonic development	89	8	2.37	0.00197	NM_001124270.1,XM_021559778.2,XM_021574051.2,XM_021574265.2,XM_021580855.2,XM_021584957.2,XM_021588946.2,XM_021620681.2
GO:0006458	GO:0006458, 'de novo' protein folding	50	8	1.33	0.002	XM_021557273.2,XM_021558124.2,XM_021574355.2,XM_021593310.2,XM_021620451.2,XM_021623826.2,XM_036944991.1,XM_036956571.1
GO:2000826	GO:2000826, regulation of heart morphogenesis	66	8	1.76	0.00324	NM_001124270.1,NM_001246344.1,XM_021563342.2,XM_021585091.2,XM_021596503.2,XM_021615971.2,XM_021620681.2,XM_036957037.1
GO:1900182	GO:1900182, positive regulation of protein localization to nucleus	97	8	2.58	0.00486	XM_021560801.2,XM_021563342.2,XM_021564985.2,XM_021596503.2,XM_021600799.2,XM_021620681.2,XM_021625607.2,XM_036957037.1
GO:0034763	GO:0034763, negative regulation of transmembrane transport	156	8	4.16	0.00979	NM_001142780.1,NM_001142783.1,XM_021563342.2,XM_021596503.2,XM_021608175.2,XM_036948670.1,XM_036956130.1,XM_036976230.1
GO:0032570	GO:0032570, response to progesterone	116	8	3.09	0.01236	XM_021562975.2,XM_021563342.2,XM_021576280.2,XM_021584839.2,XM_021596503.2,XM_021608917.2,XM_021623826.2,XM_036976230.1
GO:0060675	GO:0060675, ureteric bud morphogenesis	85	8	2.26	0.01333	NM_001124270.1,XM_021574265.2,XM_021584957.2,XM_021585091.2,XM_021618098.2,XM_021620681.2,XM_021623518.2,XM_036957037.1
GO:0060412	GO:0060412, ventricular septum morphogenesis	63	8	1.68	0.01898	XM_021563342.2,XM_021585091.2,XM_021596503.2,XM_021600348.2,XM_021618098.2,XM_021623518.2,XM_036947560.1,XM_036954811.1
GO:0034605	GO:0034605, cellular response to heat	127	8	3.38	0.02417	XM_021595633.2,XM_021600799.2,XM_021623826.2,XM_036941747.1,XM_036943392.1,XM_036969400.1,XM_036976230.1,XM_036987679.1
GO:0035120	GO:0035120, post-embryonic appendage morphogenesis	473	8	12.6	0.02707	XM_021583465.2,XM_021585091.2,XM_021589492.2,XM_021620681.2,XM_036943650.1,XM_036945739.1,XM_036963781.1,XM_036964548.1
GO:0043123	GO:0043123, positive regulation of I-kappaB kinase/NF-kappaB signaling	145	8	3.86	0.04031	NM_001124565.1,XM_021568518.2,XM_021590939.2,XM_021610588.2,XM_036943758.1,XM_036948670.1,XM_036956130.1,XM_036970347.1
GO:0016999	GO:0016999, antibiotic metabolic process	140	8	3.73	0.04941	NM_001160312.1,NM_001160498.1,XM_021588302.2,XM_021597600.2,XM_021598719.2,XM_036953495.1,XM_036984297.1,XM_036987749.1
GO:0062009	GO:0062009, secondary palate development	36	7	0.96	6.3e-05	NM_001246344.1,XM_021563342.2,XM_021584839.2,XM_021596503.2,XM_021618098.2,XM_021623518.2,XM_036947560.1
GO:0030878	GO:0030878, thyroid gland development	42	7	1.12	0.00011	NM_001246344.1,XM_021563342.2,XM_021596503.2,XM_021620681.2,XM_021624676.2,XM_036961549.1,XM_036969400.1
GO:0042769	GO:0042769, DNA damage response, detection of DNA damage	45	7	1.2	0.00017	NM_001124306.1,XM_021582136.2,XM_021595633.2,XM_021600799.2,XM_021602075.2,XM_021623571.2,XM_036934227.1
GO:0048566	GO:0048566, embryonic digestive tract development	81	7	2.16	0.00017	NM_001124270.1,XM_021563342.2,XM_021584839.2,XM_021596503.2,XM_021597475.2,XM_021604505.2,XM_021620681.2
GO:0032964	GO:0032964, collagen biosynthetic process	79	7	2.11	0.00029	NM_001124177.1,NM_001124270.1,XM_021584839.2,XM_021585091.2,XM_021600043.2,XM_036940941.1,XM_036960785.1
GO:0006099	GO:0006099, tricarboxylic acid cycle	51	7	1.36	0.00038	NM_001160498.1,XM_021588302.2,XM_021597600.2,XM_021598719.2,XM_036953495.1,XM_036984297.1,XM_036987749.1
GO:0006101	GO:0006101, citrate metabolic process	55	7	1.47	0.00061	NM_001160498.1,XM_021588302.2,XM_021597600.2,XM_021598719.2,XM_036953495.1,XM_036984297.1,XM_036987749.1
GO:0002053	GO:0002053, positive regulation of mesenchymal cell proliferation	47	7	1.25	0.00069	NM_001124270.1,NM_001246344.1,XM_021620681.2,XM_036947560.1,XM_036957037.1,XM_036983009.1,XM_036989535.1
GO:0032922	GO:0032922, circadian regulation of gene expression	62	7	1.65	0.00126	XM_021560801.2,XM_021569175.2,XM_021570233.2,XM_021624694.2,XM_021625607.2,XM_036940167.1,XM_036950677.1
GO:0030261	GO:0030261, chromosome condensation	76	7	2.03	0.0013	XM_021558209.2,XM_021575705.2,XM_021601891.2,XM_021625350.2,XM_036936077.1,XM_036950923.1,XM_036984205.1
GO:0048538	GO:0048538, thymus development	75	7	2	0.00378	NM_001246344.1,XM_021574265.2,XM_021584957.2,XM_021590830.2,XM_021620681.2,XM_036956535.1,XM_036969400.1
GO:0035019	GO:0035019, somatic stem cell population maintenance	91	7	2.42	0.01075	NM_001124270.1,XM_021565658.2,XM_021604627.2,XM_021606385.2,XM_021621974.2,XM_036957037.1,XM_036988862.1
GO:0035987	GO:0035987, endodermal cell differentiation	96	7	2.56	0.01415	XM_021603425.2,XM_021621331.2,XM_036959452.1,XM_036963332.1,XM_036978241.1,XM_036980588.1,XM_036986771.1
GO:0048635	GO:0048635, negative regulation of muscle organ development	104	7	2.77	0.02731	XM_021560801.2,XM_021574265.2,XM_021584957.2,XM_021585091.2,XM_021589492.2,XM_021599140.2,XM_036963781.1
GO:0050918	GO:0050918, positive chemotaxis	113	7	3.01	0.02885	XM_021585091.2,XM_021618098.2,XM_021620681.2,XM_021623518.2,XM_036947560.1,XM_036956130.1,XM_036989535.1
GO:0051289	GO:0051289, protein homotetramerization	112	7	2.98	0.03013	XM_021585680.2,XM_021599850.2,XM_021626067.2,XM_036947861.1,XM_036972298.1,XM_036976224.1,XM_036987679.1
GO:0090102	GO:0090102, cochlea development	57	7	1.52	0.03031	NM_001124270.1,NM_001246344.1,XM_021597475.2,XM_021600348.2,XM_036947560.1,XM_036950923.1,XM_036984205.1
GO:0060351	GO:0060351, cartilage development involved in endochondral bone morphogenesis	59	7	1.57	0.04464	NM_001124177.1,NM_001124270.1,XM_021620681.2,XM_036960785.1,XM_036971830.1,XM_036976230.1,XM_036977752.1
GO:0060415	GO:0060415, muscle tissue morphogenesis	112	7	2.98	0.04496	NM_001246344.1,XM_021563342.2,XM_021576213.2,XM_021589291.2,XM_021596503.2,XM_021600348.2,XM_036947560.1
GO:0030174	GO:0030174, regulation of DNA-dependent DNA replication initiation	10	6	0.27	6.6e-08	XM_021558209.2,XM_021607123.2,XM_021625350.2,XM_036950923.1,XM_036984205.1,XM_036986266.1
GO:1904851	GO:1904851, positive regulation of establishment of protein localization to telomere	16	6	0.43	2.2e-06	XM_021557273.2,XM_021558124.2,XM_021593310.2,XM_021620451.2,XM_036944991.1,XM_036956571.1
GO:0060028	GO:0060028, convergent extension involved in axis elongation	19	6	0.51	6.9e-06	XM_021606385.2,XM_021618098.2,XM_021619109.2,XM_021621974.2,XM_021623518.2,XM_036947560.1
GO:0006297	GO:0006297, nucleotide-excision repair, DNA gap filling	25	6	0.67	4e-05	NM_001124306.1,XM_021595633.2,XM_021602075.2,XM_021623571.2,XM_036934227.1,XM_036935548.1
GO:0042276	GO:0042276, error-prone translesion synthesis	25	6	0.67	4e-05	NM_001124306.1,XM_021595633.2,XM_021602075.2,XM_021623571.2,XM_036934227.1,XM_036975690.1
GO:0070208	GO:0070208, protein heterotrimerization	27	6	0.72	6.3e-05	NM_001124177.1,NM_001124207.1,XM_021565658.2,XM_036960785.1,XM_036986771.1,XM_036988862.1
GO:0070987	GO:0070987, error-free translesion synthesis	28	6	0.75	7.9e-05	NM_001124306.1,XM_021595633.2,XM_021602075.2,XM_021623571.2,XM_036934227.1,XM_036979905.1
GO:0000413	GO:0000413, protein peptidyl-prolyl isomerization	31	6	0.83	0.00014	NM_001246329.2,XM_021565279.2,XM_021601941.2,XM_036940940.1,XM_036970862.1,XM_036971558.1
GO:0048147	GO:0048147, negative regulation of fibroblast proliferation	38	6	1.01	0.00046	XM_021565658.2,XM_021590939.2,XM_021606385.2,XM_021621974.2,XM_036987679.1,XM_036988862.1
GO:0061621	GO:0061621, canonical glycolysis	39	6	1.04	0.00053	NM_001124246.1,NM_001160498.1,XM_021576280.2,XM_021583688.2,XM_021599850.2,XM_021626067.2
GO:0006296	GO:0006296, nucleotide-excision repair, DNA incision, 5'-to lesion	39	6	1.04	0.00053	NM_001124306.1,XM_021595633.2,XM_021600799.2,XM_021602075.2,XM_021623571.2,XM_036934227.1
GO:1902895	GO:1902895, positive regulation of pri-miRNA transcription by RNA polymerase II	39	6	1.04	0.00053	XM_021563342.2,XM_021585091.2,XM_021596503.2,XM_021625607.2,XM_036963781.1,XM_036987679.1
GO:0003402	GO:0003402, planar cell polarity pathway involved in axis elongation	16	6	0.43	0.00059	XM_021606385.2,XM_021618098.2,XM_021619109.2,XM_021621974.2,XM_021623518.2,XM_036947560.1
GO:0061418	GO:0061418, regulation of transcription from RNA polymerase II promoter in response to hypoxia	45	6	1.2	0.00116	NM_001124306.1,XM_021580855.2,XM_021602075.2,XM_021623571.2,XM_036956131.1,XM_036987679.1
GO:1901998	GO:1901998, toxin transport	46	6	1.23	0.00131	XM_021557273.2,XM_021558124.2,XM_021593310.2,XM_021620451.2,XM_036944991.1,XM_036956571.1
GO:1905276	GO:1905276, regulation of epithelial tube formation	31	6	0.83	0.00289	XM_021574265.2,XM_021584957.2,XM_021606385.2,XM_021619109.2,XM_021621974.2,XM_036947560.1
GO:0042866	GO:0042866, pyruvate biosynthetic process	57	6	1.52	0.00397	NM_001124246.1,NM_001160498.1,XM_021576280.2,XM_021583688.2,XM_021599850.2,XM_021626067.2
GO:2000380	GO:2000380, regulation of mesoderm development	56	6	1.49	0.00529	XM_021559778.2,XM_021567847.2,XM_021585091.2,XM_021619109.2,XM_021620681.2,XM_036984786.1
GO:0001974	GO:0001974, blood vessel remodeling	66	6	1.76	0.00814	NM_001246344.1,XM_021563342.2,XM_021566437.2,XM_021596503.2,XM_021610588.2,XM_036956131.1
GO:0045880	GO:0045880, positive regulation of smoothened signaling pathway	66	6	1.76	0.00814	XM_021583465.2,XM_021606385.2,XM_021620681.2,XM_021621974.2,XM_036957037.1,XM_036963781.1
GO:2000647	GO:2000647, negative regulation of stem cell proliferation	75	6	2	0.0148	XM_021560801.2,XM_036945739.1,XM_036963332.1,XM_036978241.1,XM_036980588.1,XM_036987679.1
GO:0048103	GO:0048103, somatic stem cell division	139	6	3.7	0.01804	XM_021563342.2,XM_021580855.2,XM_021589492.2,XM_021596503.2,XM_021599647.2,XM_021620681.2
GO:0009435	GO:0009435, NAD biosynthetic process	79	6	2.11	0.01871	NM_001124246.1,NM_001160498.1,XM_021576280.2,XM_021583688.2,XM_021599850.2,XM_021626067.2
GO:0048663	GO:0048663, neuron fate commitment	168	6	4.48	0.01998	XM_021563342.2,XM_021585091.2,XM_021596503.2,XM_021597475.2,XM_021600348.2,XM_021620681.2
GO:0006941	GO:0006941, striated muscle contraction	237	6	6.32	0.02283	XM_021571982.2,XM_021589291.2,XM_021599850.2,XM_021613929.2,XM_021626067.2,XM_036976224.1
GO:0048709	GO:0048709, oligodendrocyte differentiation	128	6	3.41	0.0314	NM_001124270.1,XM_021585091.2,XM_021612054.2,XM_021620681.2,XM_021620980.2,XM_036984107.1
GO:0042078	GO:0042078, germ-line stem cell division	73	6	1.95	0.03325	XM_021560885.2,XM_021585091.2,XM_021589492.2,XM_021620681.2,XM_021624723.2,XM_036961294.1
GO:0060037	GO:0060037, pharyngeal system development	44	6	1.17	0.0336	NM_001246344.1,XM_021563342.2,XM_021574265.2,XM_021584957.2,XM_021585091.2,XM_021596503.2
GO:0071230	GO:0071230, cellular response to amino acid stimulus	93	6	2.48	0.03781	NM_001124177.1,NM_001124207.1,NM_001160312.1,XM_021597312.2,XM_036960785.1,XM_036986771.1
GO:0010470	GO:0010470, regulation of gastrulation	91	6	2.42	0.03821	XM_021559778.2,XM_021585091.2,XM_021618098.2,XM_021619109.2,XM_021623518.2,XM_036984786.1
GO:0040018	GO:0040018, positive regulation of multicellular organism growth	95	6	2.53	0.04129	XM_021570893.2,XM_021585091.2,XM_021603770.2,XM_021612021.2,XM_036945739.1,XM_036957037.1
GO:0043589	GO:0043589, skin morphogenesis	15	5	0.4	3.1e-05	NM_001124177.1,NM_001124207.1,XM_021618098.2,XM_021623518.2,XM_036960785.1
GO:0003184	GO:0003184, pulmonary valve morphogenesis	17	5	0.45	6.2e-05	XM_021563342.2,XM_021585091.2,XM_021596503.2,XM_021600348.2,XM_036963781.1
GO:0048100	GO:0048100, wing disc anterior/posterior pattern formation	18	5	0.48	8.4e-05	XM_021585091.2,XM_021589492.2,XM_021597475.2,XM_021620681.2,XM_036957037.1
GO:0046529	GO:0046529, imaginal disc fusion, thorax closure	23	5	0.61	3e-04	XM_021582546.2,XM_021590830.2,XM_036963332.1,XM_036978241.1,XM_036980588.1
GO:0048570	GO:0048570, notochord morphogenesis	26	5	0.69	0.00054	XM_021597475.2,XM_021618098.2,XM_021623518.2,XM_036947560.1,XM_036977752.1
GO:0051973	GO:0051973, positive regulation of telomerase activity	28	5	0.75	0.00077	XM_021557273.2,XM_021582136.2,XM_036944991.1,XM_036956571.1,XM_036969400.1
GO:0003148	GO:0003148, outflow tract septum morphogenesis	32	5	0.85	0.00145	NM_001246344.1,XM_021563342.2,XM_021585091.2,XM_021596503.2,XM_036963781.1
GO:0090190	GO:0090190, positive regulation of branching involved in ureteric bud morphogenesis	32	5	0.85	0.00145	NM_001124270.1,XM_021574265.2,XM_021584957.2,XM_021585091.2,XM_036957037.1
GO:0032331	GO:0032331, negative regulation of chondrocyte differentiation	33	5	0.88	0.00168	NM_001124270.1,XM_021585091.2,XM_021597475.2,XM_021606454.2,XM_036963781.1
GO:0061213	GO:0061213, positive regulation of mesonephros development	33	5	0.88	0.00168	NM_001124270.1,XM_021574265.2,XM_021584957.2,XM_021585091.2,XM_036957037.1
GO:0006294	GO:0006294, nucleotide-excision repair, preincision complex assembly	34	5	0.91	0.00192	NM_001124306.1,XM_021595633.2,XM_021600799.2,XM_021602075.2,XM_021623571.2
GO:0002755	GO:0002755, MyD88-dependent toll-like receptor signaling pathway	46	5	1.23	0.00293	NM_001124306.1,XM_021600499.2,XM_021602075.2,XM_021623571.2,XM_036989535.1
GO:0036297	GO:0036297, interstrand cross-link repair	41	5	1.09	0.00445	NM_001124306.1,XM_021575715.2,XM_021595633.2,XM_021602075.2,XM_021623571.2
GO:0001945	GO:0001945, lymph vessel development	36	5	0.96	0.00532	NM_001246344.1,XM_021565198.2,XM_021575961.2,XM_021598179.2,XM_021621331.2
GO:0070169	GO:0070169, positive regulation of biomineral tissue development	67	5	1.79	0.00982	XM_021570233.2,XM_021584839.2,XM_021585091.2,XM_036940167.1,XM_036956017.1
GO:0042023	GO:0042023, DNA endoreduplication	49	5	1.31	0.01313	XM_021558209.2,XM_021576400.2,XM_021585091.2,XM_021607123.2,XM_021625350.2
GO:0007442	GO:0007442, hindgut morphogenesis	106	5	2.82	0.01327	XM_021585091.2,XM_021597475.2,XM_021620681.2,XM_036947560.1,XM_036963781.1
GO:0006284	GO:0006284, base-excision repair	46	5	1.23	0.01627	XM_021595633.2,XM_021600799.2,XM_036935548.1,XM_036987679.1,XM_036989535.1
GO:0045910	GO:0045910, negative regulation of DNA recombination	31	5	0.83	0.0176	XM_021575715.2,XM_021576400.2,XM_021579653.2,XM_036941784.1,XM_036970347.1
GO:0021983	GO:0021983, pituitary gland development	65	5	1.73	0.02124	XM_021579285.2,XM_021585091.2,XM_021597475.2,XM_021620681.2,XM_036947560.1
GO:0007503	GO:0007503, fat body development	20	5	0.53	0.02221	XM_021574265.2,XM_021584957.2,XM_036963332.1,XM_036978241.1,XM_036980588.1
GO:0060390	GO:0060390, regulation of SMAD protein signal transduction	26	5	0.69	0.02222	XM_021563342.2,XM_021584839.2,XM_021585091.2,XM_021596503.2,XM_021600799.2
GO:0034505	GO:0034505, tooth mineralization	29	5	0.77	0.02223	NM_001124177.1,NM_001246344.1,XM_036956017.1,XM_036960785.1,XM_036984292.1
GO:0031069	GO:0031069, hair follicle morphogenesis	61	5	1.63	0.023	XM_021563342.2,XM_021596503.2,XM_021620681.2,XM_021625607.2,XM_036957037.1
GO:0060612	GO:0060612, adipose tissue development	63	5	1.68	0.02604	XM_021574265.2,XM_021584957.2,XM_036963332.1,XM_036978241.1,XM_036980588.1
GO:0014896	GO:0014896, muscle hypertrophy	155	5	4.13	0.02665	NM_001160312.1,XM_021588302.2,XM_021600348.2,XM_021600799.2,XM_021615971.2
GO:0018149	GO:0018149, peptide cross-linking	50	5	1.33	0.0311	XM_021566437.2,XM_021589291.2,XM_021610588.2,XM_036959452.1,XM_036976230.1
GO:0048536	GO:0048536, spleen development	67	5	1.79	0.03287	XM_021563342.2,XM_021579209.2,XM_021584839.2,XM_021596503.2,XM_036956535.1
GO:0097711	GO:0097711, ciliary basal body-plasma membrane docking	69	5	1.84	0.03666	XM_021558505.2,XM_021558506.2,XM_021625627.2,XM_021625628.2,XM_036934808.1
GO:0010002	GO:0010002, cardioblast differentiation	50	5	1.33	0.04435	XM_021563342.2,XM_021585091.2,XM_021589492.2,XM_021596503.2,XM_021620681.2
GO:0060914	GO:0060914, heart formation	40	5	1.07	0.04498	NM_001246344.1,XM_021585091.2,XM_021597475.2,XM_021615971.2,XM_021620681.2
GO:0042733	GO:0042733, embryonic digit morphogenesis	73	5	1.95	0.04502	XM_021585091.2,XM_021597475.2,XM_021619109.2,XM_021620681.2,XM_036947560.1
GO:0007131	GO:0007131, reciprocal meiotic recombination	49	5	1.31	0.04815	XM_021558209.2,XM_021571810.2,XM_021575715.2,XM_021625350.2,XM_036937853.1
GO:0030947	GO:0030947, regulation of vascular endothelial growth factor receptor signaling pathway	66	5	1.76	0.0483	XM_021565198.2,XM_021575961.2,XM_021585091.2,XM_021620681.2,XM_036948670.1
GO:0001824	GO:0001824, blastocyst development	95	5	2.53	0.04942	XM_021560689.2,XM_021563800.2,XM_021594804.2,XM_021604627.2,XM_021610388.2
GO:0072201	GO:0072201, negative regulation of mesenchymal cell proliferation	9	4	0.24	5.6e-05	XM_021585091.2,XM_021618098.2,XM_021623518.2,XM_036947560.1
GO:0014034	GO:0014034, neural crest cell fate commitment	10	4	0.27	0.00018	NM_001124270.1,XM_021604627.2,XM_021606385.2,XM_021621974.2
GO:0032909	GO:0032909, regulation of transforming growth factor beta2 production	12	4	0.32	0.00021	XM_021563342.2,XM_021596503.2,XM_021618098.2,XM_021623518.2
GO:0070234	GO:0070234, positive regulation of T cell apoptotic process	14	4	0.37	4e-04	XM_021563342.2,XM_021596503.2,XM_036947560.1,XM_036987679.1
GO:0048702	GO:0048702, embryonic neurocranium morphogenesis	17	4	0.45	9e-04	XM_021563342.2,XM_021584839.2,XM_021596503.2,XM_021620681.2
GO:0045899	GO:0045899, positive regulation of RNA polymerase II transcription preinitiation complex assembly	18	4	0.48	0.00113	XM_021560689.2,XM_021574056.2,XM_021594804.2,XM_036987679.1
GO:0051084	GO:0051084, 'de novo' posttranslational protein folding	29	4	0.77	0.00139	XM_021574355.2,XM_021623826.2,XM_036944991.1,XM_036956571.1
GO:0060413	GO:0060413, atrial septum morphogenesis	21	4	0.56	0.00207	XM_021563342.2,XM_021596503.2,XM_021600348.2,XM_036957037.1
GO:0051451	GO:0051451, myoblast migration	21	4	0.56	0.00207	XM_021574265.2,XM_021584957.2,XM_021606203.2,XM_036957037.1
GO:0060346	GO:0060346, bone trabecula formation	22	4	0.59	0.00248	NM_001124177.1,XM_021606385.2,XM_021621974.2,XM_036960785.1
GO:0035096	GO:0035096, larval midgut cell programmed cell death	23	4	0.61	0.00294	NM_001124306.1,XM_021602075.2,XM_021623571.2,XM_036979905.1
GO:0090179	GO:0090179, planar cell polarity pathway involved in neural tube closure	23	4	0.61	0.00294	XM_021606385.2,XM_021619109.2,XM_021621974.2,XM_036947560.1
GO:0034616	GO:0034616, response to laminar fluid shear stress	26	4	0.69	0.00466	XM_021563342.2,XM_021584839.2,XM_021596503.2,XM_036963781.1
GO:0031115	GO:0031115, negative regulation of microtubule polymerization	26	4	0.69	0.00466	XM_021558505.2,XM_021558506.2,XM_021625627.2,XM_021625628.2
GO:1904646	GO:1904646, cellular response to amyloid-beta	26	4	0.69	0.00466	XM_021571982.2,XM_021600799.2,XM_021625607.2,XM_036959452.1
GO:0003214	GO:0003214, cardiac left ventricle morphogenesis	27	4	0.72	0.00536	XM_021563342.2,XM_021596503.2,XM_021600348.2,XM_021619109.2
GO:0009263	GO:0009263, deoxyribonucleotide biosynthetic process	15	4	0.4	0.00665	XM_021562975.2,XM_021618232.2,XM_036937354.1,XM_036972298.1
GO:0070911	GO:0070911, global genome nucleotide-excision repair	29	4	0.77	0.00695	NM_001124306.1,XM_021600799.2,XM_021602075.2,XM_021623571.2
GO:0035666	GO:0035666, TRIF-dependent toll-like receptor signaling pathway	29	4	0.77	0.00695	NM_001124306.1,XM_021600499.2,XM_021602075.2,XM_021623571.2
GO:0006298	GO:0006298, mismatch repair	29	4	0.77	0.00695	XM_021575715.2,XM_021576400.2,XM_021595633.2,XM_036989535.1
GO:0006544	GO:0006544, glycine metabolic process	24	4	0.64	0.00807	XM_021585680.2,XM_021608972.2,XM_036963469.1,XM_036972298.1
GO:0030238	GO:0030238, male sex determination	27	4	0.72	0.00807	NM_001124270.1,XM_021574265.2,XM_021579285.2,XM_021584957.2
GO:0071380	GO:0071380, cellular response to prostaglandin E stimulus	31	4	0.83	0.00884	XM_021606385.2,XM_021621974.2,XM_036956130.1,XM_036959452.1
GO:0000715	GO:0000715, nucleotide-excision repair, DNA damage recognition	31	4	0.83	0.00884	NM_001124306.1,XM_021600799.2,XM_021602075.2,XM_021623571.2
GO:0042407	GO:0042407, cristae formation	31	4	0.83	0.00884	XM_021577383.2,XM_021616957.2,XM_021622063.2,XM_021624686.2
GO:0090103	GO:0090103, cochlea morphogenesis	31	4	0.83	0.00884	NM_001124270.1,NM_001246344.1,XM_021597475.2,XM_036947560.1
GO:0021904	GO:0021904, dorsal/ventral neural tube patterning	32	4	0.85	0.00962	XM_021585091.2,XM_021597475.2,XM_021620681.2,XM_036957037.1
GO:0072075	GO:0072075, metanephric mesenchyme development	20	4	0.53	0.00981	XM_021574265.2,XM_021584957.2,XM_021620681.2,XM_036983009.1
GO:0000083	GO:0000083, regulation of transcription involved in G1/S transition of mitotic cell cycle	32	4	0.85	0.00989	XM_021562975.2,XM_021600136.2,XM_021607123.2,XM_036936077.1
GO:0003181	GO:0003181, atrioventricular valve morphogenesis	32	4	0.85	0.0177	XM_021563342.2,XM_021596503.2,XM_021600348.2,XM_036963781.1
GO:0002089	GO:0002089, lens morphogenesis in camera-type eye	29	4	0.77	0.02225	XM_021565658.2,XM_021585091.2,XM_036987361.1,XM_036988862.1
GO:0046931	GO:0046931, pore complex assembly	18	4	0.48	0.02232	XM_021558124.2,XM_021593310.2,XM_021601891.2,XM_021612054.2
GO:0060977	GO:0060977, coronary vasculature morphogenesis	33	4	0.88	0.02236	NM_001246344.1,XM_021600348.2,XM_021620681.2,XM_036963781.1
GO:0048703	GO:0048703, embryonic viscerocranium morphogenesis	42	4	1.12	0.02504	NM_001246344.1,XM_021618098.2,XM_021620681.2,XM_021623518.2
GO:1901800	GO:1901800, positive regulation of proteasomal protein catabolic process	136	4	3.62	0.02545	XM_021560689.2,XM_021574056.2,XM_021594804.2,XM_036979905.1
GO:0045683	GO:0045683, negative regulation of epidermis development	30	4	0.8	0.02745	XM_021563342.2,XM_021596503.2,XM_021625607.2,XM_036957037.1
GO:0031063	GO:0031063, regulation of histone deacetylation	31	4	0.83	0.02746	XM_021565658.2,XM_021621941.2,XM_036987679.1,XM_036988862.1
GO:0043584	GO:0043584, nose development	22	4	0.59	0.03293	XM_021565658.2,XM_021574265.2,XM_021584957.2,XM_036988862.1
GO:0046331	GO:0046331, lateral inhibition	47	4	1.25	0.03601	XM_021612510.2,XM_036963332.1,XM_036978241.1,XM_036980588.1
GO:0021772	GO:0021772, olfactory bulb development	46	4	1.23	0.03744	XM_021565658.2,XM_021622660.2,XM_036947560.1,XM_036988862.1
GO:1902042	GO:1902042, negative regulation of extrinsic apoptotic signaling pathway via death domain receptors	50	4	1.33	0.04373	NM_001124565.1,XM_021619109.2,XM_036943758.1,XM_036989535.1
GO:0003274	GO:0003274, endocardial cushion fusion	5	3	0.13	0.00018	XM_021563342.2,XM_021596503.2,XM_021615971.2
GO:0090666	GO:0090666, scaRNA localization to Cajal body	6	3	0.16	0.00035	XM_021557273.2,XM_036944991.1,XM_036956571.1
GO:0060197	GO:0060197, cloacal septation	6	3	0.16	0.00035	XM_021585091.2,XM_021618098.2,XM_021623518.2
GO:2000041	GO:2000041, negative regulation of planar cell polarity pathway involved in axis elongation	6	3	0.16	0.00035	XM_021606385.2,XM_021619109.2,XM_021621974.2
GO:0042704	GO:0042704, uterine wall breakdown	6	3	0.16	0.00035	XM_021563342.2,XM_021584839.2,XM_021596503.2
GO:2000271	GO:2000271, positive regulation of fibroblast apoptotic process	6	3	0.16	0.00035	XM_021564010.2,XM_021606385.2,XM_021621974.2
GO:0021938	GO:0021938, smoothened signaling pathway involved in regulation of cerebellar granule cell precursor cell proliferation	7	3	0.19	0.00061	XM_021597475.2,XM_021620681.2,XM_036957037.1
GO:0043619	GO:0043619, regulation of transcription from RNA polymerase II promoter in response to oxidative stress	7	3	0.19	0.00061	XM_021570233.2,XM_036940167.1,XM_036956131.1
GO:0097187	GO:0097187, dentinogenesis	7	3	0.19	0.00061	XM_021575829.2,XM_021611753.2,XM_036956017.1
GO:1902527	GO:1902527, positive regulation of protein monoubiquitination	7	3	0.19	0.00061	NM_001124306.1,XM_021602075.2,XM_021623571.2
GO:0072095	GO:0072095, regulation of branch elongation involved in ureteric bud branching	7	3	0.19	0.00061	XM_021574265.2,XM_021584957.2,XM_021585091.2
GO:0033338	GO:0033338, medial fin development	16	3	0.43	0.00071	XM_021618098.2,XM_021620681.2,XM_021623518.2
GO:1904874	GO:1904874, positive regulation of telomerase RNA localization to Cajal body	8	3	0.21	0.00095	XM_021557273.2,XM_036944991.1,XM_036956571.1
GO:0035910	GO:0035910, ascending aorta morphogenesis	8	3	0.21	0.00095	XM_021563342.2,XM_021596503.2,XM_021600348.2
GO:0061197	GO:0061197, fungiform papilla morphogenesis	8	3	0.21	0.00095	XM_021574265.2,XM_021584957.2,XM_021620681.2
GO:0010693	GO:0010693, negative regulation of alkaline phosphatase activity	9	3	0.24	0.0014	XM_021563342.2,XM_021596503.2,XM_036963781.1
GO:0060687	GO:0060687, regulation of branching involved in prostate gland morphogenesis	9	3	0.24	0.0014	XM_021585091.2,XM_021606385.2,XM_021621974.2
GO:0071504	GO:0071504, cellular response to heparin	9	3	0.24	0.0014	NM_001124270.1,XM_021606385.2,XM_021621974.2
GO:0090037	GO:0090037, positive regulation of protein kinase C signaling	9	3	0.24	0.0014	XM_021618098.2,XM_021623518.2,XM_036947560.1
GO:2001054	GO:2001054, negative regulation of mesenchymal cell apoptotic process	10	3	0.27	0.00196	NM_001124270.1,NM_001246344.1,XM_021620681.2
GO:0060031	GO:0060031, mediolateral intercalation	10	3	0.27	0.00196	XM_021618098.2,XM_021623518.2,XM_036947560.1
GO:0060684	GO:0060684, epithelial-mesenchymal cell signaling	10	3	0.27	0.00196	XM_021585091.2,XM_021620681.2,XM_036957037.1
GO:1904956	GO:1904956, regulation of midbrain dopaminergic neuron differentiation	10	3	0.27	0.00196	XM_021606385.2,XM_021619109.2,XM_021621974.2
GO:0048099	GO:0048099, anterior/posterior lineage restriction, imaginal disc	10	3	0.27	0.00196	XM_021589492.2,XM_021620681.2,XM_036957037.1
GO:0045578	GO:0045578, negative regulation of B cell differentiation	10	3	0.27	0.00196	XM_021606385.2,XM_021614648.2,XM_021621974.2
GO:0098528	GO:0098528, skeletal muscle fiber differentiation	8	3	0.21	0.00208	NM_001246344.1,XM_021574265.2,XM_021584957.2
GO:0045841	GO:0045841, negative regulation of mitotic metaphase/anaphase transition	23	3	0.61	0.00208	XM_021571810.2,XM_021607123.2,XM_036937853.1
GO:0072193	GO:0072193, ureter smooth muscle cell differentiation	11	3	0.29	0.00264	NM_001124270.1,XM_021585091.2,XM_021620681.2
GO:0060484	GO:0060484, lung-associated mesenchyme development	11	3	0.29	0.00264	XM_021618098.2,XM_021620681.2,XM_021623518.2
GO:0007561	GO:0007561, imaginal disc eversion	11	3	0.29	0.00264	XM_036963332.1,XM_036978241.1,XM_036980588.1
GO:0007505	GO:0007505, adult fat body development	11	3	0.29	0.00264	XM_036963332.1,XM_036978241.1,XM_036980588.1
GO:1902725	GO:1902725, negative regulation of satellite cell differentiation	11	3	0.29	0.00264	XM_021574265.2,XM_021584957.2,XM_021599140.2
GO:1901202	GO:1901202, negative regulation of extracellular matrix assembly	11	3	0.29	0.00264	XM_036963332.1,XM_036978241.1,XM_036980588.1
GO:0001746	GO:0001746, Bolwig's organ morphogenesis	12	3	0.32	0.00345	XM_021589492.2,XM_021620681.2,XM_036957037.1
GO:0060364	GO:0060364, frontal suture morphogenesis	12	3	0.32	0.00345	XM_021563342.2,XM_021584839.2,XM_021596503.2
GO:0003319	GO:0003319, cardioblast migration to the midline involved in heart rudiment formation	12	3	0.32	0.00345	XM_036963332.1,XM_036978241.1,XM_036980588.1
GO:1901048	GO:1901048, transforming growth factor beta receptor signaling pathway involved in regulation of multicellular organism growth	12	3	0.32	0.00345	XM_021570893.2,XM_021585091.2,XM_021603770.2
GO:0048341	GO:0048341, paraxial mesoderm formation	13	3	0.35	0.0044	XM_021618098.2,XM_021623518.2,XM_036947560.1
GO:0033630	GO:0033630, positive regulation of cell adhesion mediated by integrin	13	3	0.35	0.0044	XM_021563342.2,XM_021596503.2,XM_021619109.2
GO:0010936	GO:0010936, negative regulation of macrophage cytokine production	13	3	0.35	0.0044	XM_021563342.2,XM_021584839.2,XM_021596503.2
GO:0006000	GO:0006000, fructose metabolic process	13	3	0.35	0.0044	XM_021583688.2,XM_021599850.2,XM_021626067.2
GO:0035217	GO:0035217, labial disc development	13	3	0.35	0.0044	XM_021585091.2,XM_021597475.2,XM_021620681.2
GO:0038063	GO:0038063, collagen-activated tyrosine kinase receptor signaling pathway	13	3	0.35	0.0044	NM_001124177.1,XM_036944287.1,XM_036960785.1
GO:0090244	GO:0090244, Wnt signaling pathway involved in somitogenesis	13	3	0.35	0.0044	XM_021606385.2,XM_021619109.2,XM_021621974.2
GO:0006105	GO:0006105, succinate metabolic process	14	3	0.37	0.00549	NM_001160498.1,XM_021597600.2,XM_036953495.1
GO:0034137	GO:0034137, positive regulation of toll-like receptor 2 signaling pathway	14	3	0.37	0.00549	NM_001160312.1,XM_021622938.2,XM_036989535.1
GO:0061469	GO:0061469, regulation of type B pancreatic cell proliferation	14	3	0.37	0.00549	XM_021606385.2,XM_021621974.2,XM_021624694.2
GO:0070243	GO:0070243, regulation of thymocyte apoptotic process	16	3	0.43	0.00669	XM_021585091.2,XM_036947560.1,XM_036987679.1
GO:0071600	GO:0071600, otic vesicle morphogenesis	26	3	0.69	0.0067	NM_001124270.1,NM_001246344.1,XM_021580855.2
GO:0051280	GO:0051280, negative regulation of release of sequestered calcium ion into cytosol	15	3	0.4	0.00673	XM_021563342.2,XM_021596503.2,XM_036956130.1
GO:0003144	GO:0003144, embryonic heart tube formation	15	3	0.4	0.00673	XM_036963332.1,XM_036978241.1,XM_036980588.1
GO:0003215	GO:0003215, cardiac right ventricle morphogenesis	15	3	0.4	0.00673	XM_021563342.2,XM_021596503.2,XM_021600348.2
GO:0042416	GO:0042416, dopamine biosynthetic process	15	3	0.4	0.00673	XM_021563342.2,XM_021596503.2,XM_036956131.1
GO:1902255	GO:1902255, positive regulation of intrinsic apoptotic signaling pathway by p53 class mediator	15	3	0.4	0.00673	NM_001124306.1,XM_021602075.2,XM_021623571.2
GO:1902237	GO:1902237, positive regulation of endoplasmic reticulum stress-induced intrinsic apoptotic signaling pathway	15	3	0.4	0.00673	XM_021570233.2,XM_036940167.1,XM_036984107.1
GO:0030388	GO:0030388, fructose 1,6-bisphosphate metabolic process	15	3	0.4	0.00673	XM_021583688.2,XM_021599850.2,XM_021626067.2
GO:0034769	GO:0034769, basement membrane disassembly	15	3	0.4	0.00673	XM_036963332.1,XM_036978241.1,XM_036980588.1
GO:1990440	GO:1990440, positive regulation of transcription from RNA polymerase II promoter in response to endoplasmic reticulum stress	16	3	0.43	0.00812	XM_021570233.2,XM_036940167.1,XM_036987679.1
GO:0061476	GO:0061476, response to anticoagulant	16	3	0.43	0.00812	NM_001124270.1,XM_021606385.2,XM_021621974.2
GO:0097156	GO:0097156, fasciculation of motor neuron axon	16	3	0.43	0.00812	XM_036963332.1,XM_036978241.1,XM_036980588.1
GO:0061626	GO:0061626, pharyngeal arch artery morphogenesis	17	3	0.45	0.00967	XM_021563342.2,XM_021585091.2,XM_021596503.2
GO:0000076	GO:0000076, DNA replication checkpoint signaling	17	3	0.45	0.00967	XM_021595633.2,XM_021607123.2,XM_036936077.1
GO:0060391	GO:0060391, positive regulation of SMAD protein signal transduction	17	3	0.45	0.00967	XM_021584839.2,XM_021585091.2,XM_021600799.2
GO:0075733	GO:0075733, intracellular transport of virus	17	3	0.45	0.00967	NM_001124306.1,XM_021602075.2,XM_021623571.2
GO:0070257	GO:0070257, positive regulation of mucus secretion	17	3	0.45	0.00967	NM_001160312.1,XM_036953227.1,XM_036956130.1
GO:0061055	GO:0061055, myotome development	12	3	0.32	0.00985	XM_021574265.2,XM_021584957.2,XM_021585091.2
GO:0071481	GO:0071481, cellular response to X-ray	18	3	0.48	0.01137	XM_021606385.2,XM_021619109.2,XM_021621974.2
GO:0007130	GO:0007130, synaptonemal complex assembly	18	3	0.48	0.01137	XM_021571810.2,XM_036937853.1,XM_036940941.1
GO:0035224	GO:0035224, genital disc anterior/posterior pattern formation	18	3	0.48	0.01137	XM_021585091.2,XM_021597475.2,XM_021620681.2
GO:0071243	GO:0071243, cellular response to arsenic-containing substance	18	3	0.48	0.01137	XM_021570233.2,XM_021615842.2,XM_036940167.1
GO:0003180	GO:0003180, aortic valve morphogenesis	18	3	0.48	0.01137	XM_021585091.2,XM_021615971.2,XM_036963781.1
GO:0003222	GO:0003222, ventricular trabecula myocardium morphogenesis	18	3	0.48	0.01137	XM_021563342.2,XM_021596503.2,XM_021600348.2
GO:0045830	GO:0045830, positive regulation of isotype switching	16	3	0.43	0.01355	XM_021575715.2,XM_021576400.2,XM_021579653.2
GO:2000105	GO:2000105, positive regulation of DNA-dependent DNA replication	19	3	0.51	0.01356	XM_021585091.2,XM_021607123.2,XM_036943650.1
GO:0003337	GO:0003337, mesenchymal to epithelial transition involved in metanephros morphogenesis	20	3	0.53	0.01356	XM_021585091.2,XM_036957037.1,XM_036983009.1
GO:0044380	GO:0044380, protein localization to cytoskeleton	52	3	1.39	0.01362	XM_021580855.2,XM_036966322.1,XM_036971832.1
GO:0043508	GO:0043508, negative regulation of JUN kinase activity	20	3	0.53	0.01528	XM_021606385.2,XM_021619109.2,XM_021621974.2
GO:1901522	GO:1901522, positive regulation of transcription from RNA polymerase II promoter involved in cellular response to chemical stimulus	21	3	0.56	0.01748	XM_021570233.2,XM_036940167.1,XM_036987679.1
GO:0003149	GO:0003149, membranous septum morphogenesis	21	3	0.56	0.01748	XM_021563342.2,XM_021585091.2,XM_021596503.2
GO:0010248	GO:0010248, establishment or maintenance of transmembrane electrochemical gradient	21	3	0.56	0.01748	XM_021571982.2,XM_021603332.2,XM_021619755.2
GO:0060575	GO:0060575, intestinal epithelial cell differentiation	24	3	0.64	0.01777	XM_021562975.2,XM_021597289.2,XM_021615971.2
GO:0035195	GO:0035195, gene silencing by miRNA	78	3	2.08	0.01791	XM_021560885.2,XM_021585091.2,XM_036944950.1
GO:0071425	GO:0071425, hematopoietic stem cell proliferation	22	3	0.59	0.01985	XM_021619109.2,XM_036947560.1,XM_036956535.1
GO:1902043	GO:1902043, positive regulation of extrinsic apoptotic signaling pathway via death domain receptors	22	3	0.59	0.01985	XM_021606385.2,XM_021621974.2,XM_036976230.1
GO:2000052	GO:2000052, positive regulation of non-canonical Wnt signaling pathway	22	3	0.59	0.01985	XM_021606385.2,XM_021621974.2,XM_036947560.1
GO:0032201	GO:0032201, telomere maintenance via semi-conservative replication	23	3	0.61	0.02238	XM_021580908.2,XM_021595633.2,XM_036934227.1
GO:0035234	GO:0035234, ectopic germ cell programmed cell death	23	3	0.61	0.02238	XM_021575829.2,XM_021611753.2,XM_036984107.1
GO:0035202	GO:0035202, tracheal pit formation in open tracheal system	23	3	0.61	0.02238	XM_036963332.1,XM_036978241.1,XM_036980588.1
GO:0045167	GO:0045167, asymmetric protein localization involved in cell fate determination	23	3	0.61	0.02238	XM_021580855.2,XM_021582546.2,XM_021599647.2
GO:0090200	GO:0090200, positive regulation of release of cytochrome c from mitochondria	23	3	0.61	0.02238	NM_001124565.1,XM_036943758.1,XM_036987679.1
GO:0006277	GO:0006277, DNA amplification	32	3	0.85	0.02656	XM_021607123.2,XM_036936077.1,XM_036986266.1
GO:0010529	GO:0010529, negative regulation of transposition	17	3	0.45	0.02755	XM_036941784.1,XM_036944950.1,XM_036987361.1
GO:0060038	GO:0060038, cardiac muscle cell proliferation	57	3	1.52	0.0277	XM_021563342.2,XM_021596503.2,XM_021600348.2
GO:0060065	GO:0060065, uterus development	25	3	0.67	0.02796	XM_021563342.2,XM_021596503.2,XM_036947560.1
GO:0048642	GO:0048642, negative regulation of skeletal muscle tissue development	26	3	0.69	0.031	XM_021574265.2,XM_021584957.2,XM_021599140.2
GO:0032365	GO:0032365, intracellular lipid transport	27	3	0.72	0.03313	XM_021611931.2,XM_021620509.2,XM_036989100.1
GO:1902001	GO:1902001, fatty acid transmembrane transport	31	3	0.83	0.03314	XM_021620509.2,XM_036976230.1,XM_036989100.1
GO:0022011	GO:0022011, myelination in peripheral nervous system	28	3	0.75	0.03758	XM_021557316.2,XM_021565658.2,XM_036988862.1
GO:0032727	GO:0032727, positive regulation of interferon-alpha production	29	3	0.77	0.04111	XM_021600499.2,XM_036983009.1,XM_036989535.1
GO:0046039	GO:0046039, GTP metabolic process	29	3	0.77	0.04111	XM_021584356.2,XM_021608175.2,XM_021622660.2
GO:0036120	GO:0036120, cellular response to platelet-derived growth factor stimulus	31	3	0.83	0.04866	XM_021570746.2,XM_036956130.1,XM_036959452.1
GO:1900119	GO:1900119, positive regulation of execution phase of apoptosis	31	3	0.83	0.04866	NM_001165101.1,XM_036984107.1,XM_036987679.1
GO:0035063	GO:0035063, nuclear speck organization	5	2	0.13	0.00671	XM_021619427.2,XM_036954240.1
GO:0021520	GO:0021520, spinal cord motor neuron cell fate specification	5	2	0.13	0.00671	XM_021597475.2,XM_021620681.2
GO:1904426	GO:1904426, positive regulation of GTP binding	5	2	0.13	0.00671	XM_021563342.2,XM_021596503.2
GO:0060718	GO:0060718, chorionic trophoblast cell differentiation	5	2	0.13	0.00671	XM_021575829.2,XM_021611753.2
GO:0060737	GO:0060737, prostate gland morphogenetic growth	5	2	0.13	0.00671	NM_001124270.1,XM_021620681.2
GO:0051795	GO:0051795, positive regulation of timing of catagen	5	2	0.13	0.00671	XM_021563342.2,XM_021596503.2
GO:0003284	GO:0003284, septum primum development	5	2	0.13	0.00671	XM_021563342.2,XM_021596503.2
GO:1905007	GO:1905007, positive regulation of epithelial to mesenchymal transition involved in endocardial cushion formation	5	2	0.13	0.00671	XM_021563342.2,XM_021596503.2
GO:0042488	GO:0042488, positive regulation of odontogenesis of dentin-containing tooth	5	2	0.13	0.00671	XM_021625607.2,XM_036948670.1
GO:1902267	GO:1902267, regulation of polyamine transmembrane transport	5	2	0.13	0.00671	NM_001142780.1,NM_001142783.1
GO:2000118	GO:2000118, regulation of sodium-dependent phosphate transport	5	2	0.13	0.00671	XM_021570233.2,XM_036940167.1
GO:2000870	GO:2000870, regulation of progesterone secretion	5	2	0.13	0.00671	XM_021585091.2,XM_036987679.1
GO:1990737	GO:1990737, response to manganese-induced endoplasmic reticulum stress	5	2	0.13	0.00671	XM_021570233.2,XM_036940167.1
GO:0090650	GO:0090650, cellular response to oxygen-glucose deprivation	6	2	0.16	0.00989	XM_021570233.2,XM_036940167.1
GO:0021521	GO:0021521, ventral spinal cord interneuron specification	6	2	0.16	0.00989	XM_021597475.2,XM_021620681.2
GO:0021508	GO:0021508, floor plate formation	6	2	0.16	0.00989	XM_021597475.2,XM_021620681.2
GO:0044340	GO:0044340, canonical Wnt signaling pathway involved in regulation of cell proliferation	6	2	0.16	0.00989	XM_021606385.2,XM_021621974.2
GO:0071306	GO:0071306, cellular response to vitamin E	6	2	0.16	0.00989	NM_001124177.1,XM_036960785.1
GO:0003408	GO:0003408, optic cup formation involved in camera-type eye development	6	2	0.16	0.00989	XM_021620681.2,XM_036947560.1
GO:2000054	GO:2000054, negative regulation of Wnt signaling pathway involved in dorsal/ventral axis specification	6	2	0.16	0.00989	XM_021606385.2,XM_021621974.2
GO:1905006	GO:1905006, negative regulation of epithelial to mesenchymal transition involved in endocardial cushion formation	6	2	0.16	0.00989	XM_021563342.2,XM_021596503.2
GO:0009177	GO:0009177, pyrimidine deoxyribonucleoside monophosphate biosynthetic process	6	2	0.16	0.00989	XM_021562975.2,XM_036972298.1
GO:0043570	GO:0043570, maintenance of DNA repeat elements	6	2	0.16	0.00989	XM_021575715.2,XM_021576400.2
GO:1905461	GO:1905461, positive regulation of vascular associated smooth muscle cell apoptotic process	6	2	0.16	0.00989	XM_021570233.2,XM_036940167.1
GO:1902256	GO:1902256, regulation of apoptotic process involved in outflow tract morphogenesis	6	2	0.16	0.00989	XM_021563342.2,XM_021596503.2
GO:0060948	GO:0060948, cardiac vascular smooth muscle cell development	6	2	0.16	0.00989	XM_021600348.2,XM_036963781.1
GO:0045113	GO:0045113, regulation of integrin biosynthetic process	6	2	0.16	0.00989	XM_021563342.2,XM_021596503.2
GO:0090272	GO:0090272, negative regulation of fibroblast growth factor production	6	2	0.16	0.00989	XM_021618098.2,XM_021623518.2
GO:0016446	GO:0016446, somatic hypermutation of immunoglobulin genes	7	2	0.19	0.01361	XM_021575715.2,XM_021576400.2
GO:0072190	GO:0072190, ureter urothelium development	7	2	0.19	0.01361	NM_001124270.1,XM_021585091.2
GO:0051891	GO:0051891, positive regulation of cardioblast differentiation	7	2	0.19	0.01361	XM_021563342.2,XM_021596503.2
GO:0035622	GO:0035622, intrahepatic bile duct development	7	2	0.19	0.01361	NM_001124270.1,XM_021599140.2
GO:0060662	GO:0060662, salivary gland cavitation	7	2	0.19	0.01361	XM_021610588.2,XM_021620681.2
GO:0090091	GO:0090091, positive regulation of extracellular matrix disassembly	7	2	0.19	0.01361	XM_021563342.2,XM_021596503.2
GO:1903659	GO:1903659, regulation of complement-dependent cytotoxicity	7	2	0.19	0.01361	XM_021563342.2,XM_021596503.2
GO:0046600	GO:0046600, negative regulation of centriole replication	7	2	0.19	0.01361	XM_021559918.2,XM_036934808.1
GO:0061156	GO:0061156, pulmonary artery morphogenesis	7	2	0.19	0.01361	XM_021585091.2,XM_021600348.2
GO:0032055	GO:0032055, negative regulation of translation in response to stress	7	2	0.19	0.01361	XM_021570233.2,XM_036940167.1
GO:0032057	GO:0032057, negative regulation of translational initiation in response to stress	7	2	0.19	0.01361	XM_021570233.2,XM_036940167.1
GO:0033262	GO:0033262, regulation of nuclear cell cycle DNA replication	8	2	0.21	0.01783	XM_021607123.2,XM_036943650.1
GO:0072197	GO:0072197, ureter morphogenesis	8	2	0.21	0.01783	NM_001124270.1,XM_021585091.2
GO:0072136	GO:0072136, metanephric mesenchymal cell proliferation involved in metanephros development	8	2	0.21	0.01783	XM_021620681.2,XM_036983009.1
GO:0072107	GO:0072107, positive regulation of ureteric bud formation	8	2	0.21	0.01783	XM_021574265.2,XM_021584957.2
GO:0035209	GO:0035209, pupal development	8	2	0.21	0.01783	XM_021570233.2,XM_036940167.1
GO:0071787	GO:0071787, endoplasmic reticulum tubular network formation	8	2	0.21	0.01783	XM_021612054.2,XM_021615311.2
GO:0044691	GO:0044691, tooth eruption	8	2	0.21	0.01783	NM_001124177.1,XM_036960785.1
GO:0060686	GO:0060686, negative regulation of prostatic bud formation	8	2	0.21	0.01783	XM_021585091.2,XM_036947560.1
GO:0043504	GO:0043504, mitochondrial DNA repair	8	2	0.21	0.01783	XM_021600799.2,XM_036987679.1
GO:0034144	GO:0034144, negative regulation of toll-like receptor 4 signaling pathway	8	2	0.21	0.01783	XM_021622938.2,XM_021624694.2
GO:0045876	GO:0045876, positive regulation of sister chromatid cohesion	8	2	0.21	0.01783	XM_021571810.2,XM_036937853.1
GO:1904044	GO:1904044, response to aldosterone	8	2	0.21	0.01783	NM_001160312.1,XM_021600799.2
GO:0001514	GO:0001514, selenocysteine incorporation	9	2	0.24	0.02252	XM_021589758.2,XM_021609959.2
GO:1904355	GO:1904355, positive regulation of telomere capping	9	2	0.24	0.02252	XM_021582136.2,XM_036969400.1
GO:0048539	GO:0048539, bone marrow development	9	2	0.24	0.02252	XM_036945271.1,XM_036956535.1
GO:0051292	GO:0051292, nuclear pore complex assembly	9	2	0.24	0.02252	XM_021601891.2,XM_021612054.2
GO:0060729	GO:0060729, intestinal epithelial structure maintenance	9	2	0.24	0.02252	NM_001124270.1,XM_021618655.2
GO:0035563	GO:0035563, positive regulation of chromatin binding	9	2	0.24	0.02252	XM_021559918.2,XM_021607123.2
GO:0060527	GO:0060527, prostate epithelial cord arborization involved in prostate glandular acinus morphogenesis	9	2	0.24	0.02252	XM_021606385.2,XM_021621974.2
GO:0006104	GO:0006104, succinyl-CoA metabolic process	9	2	0.24	0.02252	NM_001160498.1,XM_021597600.2
GO:0031665	GO:0031665, negative regulation of lipopolysaccharide-mediated signaling pathway	9	2	0.24	0.02252	XM_021588946.2,XM_036948926.1
GO:0035999	GO:0035999, tetrahydrofolate interconversion	9	2	0.24	0.02252	XM_021562975.2,XM_036972298.1
GO:0034316	GO:0034316, negative regulation of Arp2/3 complex-mediated actin nucleation	9	2	0.24	0.02252	XM_021599850.2,XM_021626067.2
GO:0009221	GO:0009221, pyrimidine deoxyribonucleotide biosynthetic process	9	2	0.24	0.02252	XM_021562975.2,XM_036972298.1
GO:0097376	GO:0097376, interneuron axon guidance	9	2	0.24	0.02252	XM_036944287.1,XM_036949746.1
GO:0006564	GO:0006564, L-serine biosynthetic process	9	2	0.24	0.02252	XM_036936550.1,XM_036972298.1
GO:0090399	GO:0090399, replicative senescence	9	2	0.24	0.02252	XM_036956535.1,XM_036987679.1
GO:0061353	GO:0061353, BMP signaling pathway involved in Malpighian tubule cell chemotaxis	9	2	0.24	0.02252	XM_021585091.2,XM_036963781.1
GO:0030167	GO:0030167, proteoglycan catabolic process	6	2	0.16	0.02658	XM_021599140.2,XM_021606454.2
GO:0010990	GO:0010990, regulation of SMAD protein complex assembly	7	2	0.19	0.02659	XM_021600799.2,XM_036963781.1
GO:0009951	GO:0009951, polarity specification of dorsal/ventral axis	10	2	0.27	0.02766	XM_021585091.2,XM_021620681.2
GO:0045617	GO:0045617, negative regulation of keratinocyte differentiation	10	2	0.27	0.02766	XM_021563342.2,XM_021596503.2
GO:0035076	GO:0035076, ecdysone receptor-mediated signaling pathway	10	2	0.27	0.02766	XM_021619427.2,XM_036954240.1
GO:0051096	GO:0051096, positive regulation of helicase activity	10	2	0.27	0.02766	XM_021575715.2,XM_021576400.2
GO:0072177	GO:0072177, mesonephric duct development	10	2	0.27	0.02766	XM_021618098.2,XM_021623518.2
GO:0010626	GO:0010626, negative regulation of Schwann cell proliferation	10	2	0.27	0.02766	XM_021565658.2,XM_036988862.1
GO:0060340	GO:0060340, positive regulation of type I interferon-mediated signaling pathway	10	2	0.27	0.02766	XM_021600499.2,XM_036947560.1
GO:0060440	GO:0060440, trachea formation	10	2	0.27	0.02766	XM_021585091.2,XM_036969400.1
GO:0060766	GO:0060766, negative regulation of androgen receptor signaling pathway	10	2	0.27	0.02766	XM_021606385.2,XM_021621974.2
GO:0051799	GO:0051799, negative regulation of hair follicle development	10	2	0.27	0.02766	XM_021625607.2,XM_036957037.1
GO:0042473	GO:0042473, outer ear morphogenesis	10	2	0.27	0.02766	NM_001246344.1,XM_036969400.1
GO:2000270	GO:2000270, negative regulation of fibroblast apoptotic process	10	2	0.27	0.02766	XM_021606385.2,XM_021621974.2
GO:1902618	GO:1902618, cellular response to fluoride	10	2	0.27	0.02766	NM_001124177.1,XM_036960785.1
GO:0042636	GO:0042636, negative regulation of hair cycle	10	2	0.27	0.02766	XM_021625607.2,XM_036957037.1
GO:0035092	GO:0035092, sperm chromatin condensation	11	2	0.29	0.03322	XM_021619427.2,XM_036954240.1
GO:0035041	GO:0035041, sperm chromatin decondensation	11	2	0.29	0.03322	XM_021619427.2,XM_036954240.1
GO:0060017	GO:0060017, parathyroid gland development	11	2	0.29	0.03322	NM_001246344.1,XM_021590830.2
GO:0030910	GO:0030910, olfactory placode formation	11	2	0.29	0.03322	XM_021574265.2,XM_021584957.2
GO:0021910	GO:0021910, smoothened signaling pathway involved in ventral spinal cord patterning	11	2	0.29	0.03322	XM_021597475.2,XM_036957037.1
GO:0048625	GO:0048625, myoblast fate commitment	11	2	0.29	0.03322	XM_021559778.2,XM_036956131.1
GO:0051103	GO:0051103, DNA ligation involved in DNA repair	11	2	0.29	0.03322	XM_021600799.2,XM_036989535.1
GO:0031126	GO:0031126, sno(s)RNA 3'-end processing	11	2	0.29	0.03322	XM_021576265.2,XM_021625819.2
GO:0032926	GO:0032926, negative regulation of activin receptor signaling pathway	11	2	0.29	0.03322	XM_021565658.2,XM_036988862.1
GO:1905485	GO:1905485, positive regulation of motor neuron migration	11	2	0.29	0.03322	XM_021620593.2,XM_036947560.1
GO:0042118	GO:0042118, endothelial cell activation	11	2	0.29	0.03322	XM_021563342.2,XM_021596503.2
GO:2000138	GO:2000138, positive regulation of cell proliferation involved in heart morphogenesis	11	2	0.29	0.03322	NM_001124270.1,XM_021585091.2
GO:0070235	GO:0070235, regulation of activation-induced cell death of T cells	11	2	0.29	0.03322	XM_021563342.2,XM_021596503.2
GO:0030207	GO:0030207, chondroitin sulfate catabolic process	11	2	0.29	0.03322	XM_021564725.2,XM_021566437.2
GO:0061551	GO:0061551, trigeminal ganglion development	12	2	0.32	0.03918	XM_021574265.2,XM_021584957.2
GO:0033540	GO:0033540, fatty acid beta-oxidation using acyl-CoA oxidase	12	2	0.32	0.03918	XM_021563083.2,XM_036989100.1
GO:0072217	GO:0072217, negative regulation of metanephros development	12	2	0.32	0.03918	XM_021585091.2,XM_036983009.1
GO:0007352	GO:0007352, zygotic specification of dorsal/ventral axis	12	2	0.32	0.03918	XM_021585091.2,XM_036963781.1
GO:0001957	GO:0001957, intramembranous ossification	12	2	0.32	0.03918	NM_001124177.1,XM_036960785.1
GO:0060433	GO:0060433, bronchus development	12	2	0.32	0.03918	NM_001124270.1,XM_021585091.2
GO:2000274	GO:2000274, regulation of epithelial cell migration, open tracheal system	12	2	0.32	0.03918	XM_021589492.2,XM_021620681.2
GO:0030208	GO:0030208, dermatan sulfate biosynthetic process	12	2	0.32	0.03918	XM_021564725.2,XM_021566437.2
GO:0016201	GO:0016201, synaptic target inhibition	13	2	0.35	0.0455	XM_021620593.2,XM_036978880.1
GO:0016584	GO:0016584, nucleosome positioning	13	2	0.35	0.0455	XM_021619427.2,XM_036954240.1
GO:0006116	GO:0006116, NADH oxidation	13	2	0.35	0.0455	NM_001172531.1,XM_021583688.2
GO:0071679	GO:0071679, commissural neuron axon guidance	13	2	0.35	0.0455	XM_021620681.2,XM_036957037.1
GO:1903588	GO:1903588, negative regulation of blood vessel endothelial cell proliferation involved in sprouting angiogenesis	13	2	0.35	0.0455	XM_021625607.2,XM_036976230.1
GO:0090245	GO:0090245, axis elongation involved in somitogenesis	13	2	0.35	0.0455	XM_021606385.2,XM_021621974.2

## Sheet: Veh_vs_DOC_GO_MF_Upreg
GO.ID	Term	Annotated	Significant	Expected	weightFisher	Genes
GO:0004674	GO:0004674, protein serine/threonine kinase activity	377	15	7.48	0.04623	XM_021579717.2,XM_021581275.2,XM_021589495.2,XM_021599110.2,XM_021613247.2,XM_021617920.2,XM_036936029.1,XM_036943923.1,XM_036945208.1,XM_036956928.1,XM_036958205.1,XM_036959770.1,XM_036964956.1,XM_036969810.1,XM_036986163.1
GO:0001228	GO:0001228, DNA-binding transcription activator activity, RNA polymerase II-specific	406	14	8.05	0.03176	NM_001124447.1,XM_021558011.2,XM_021558319.2,XM_021561176.2,XM_021570730.2,XM_021583609.2,XM_021588585.2,XM_021592320.2,XM_021600701.2,XM_021625146.2,XM_021625459.2,XM_036963550.1,XM_036978543.1,XM_036981648.1
GO:0000978	GO:0000978, RNA polymerase II cis-regulatory region sequence-specific DNA binding	426	14	8.45	0.04462	NM_001124447.1,XM_021558011.2,XM_021570730.2,XM_021588585.2,XM_021592320.2,XM_021600701.2,XM_021607118.2,XM_021617900.2,XM_021625146.2,XM_036951413.1,XM_036963550.1,XM_036965927.1,XM_036978543.1,XM_036981648.1
GO:0003735	GO:0003735, structural constituent of ribosome	230	11	4.56	0.0062	NM_001165096.2,XM_021559799.2,XM_021560039.2,XM_021561507.2,XM_021572404.1,XM_021572809.2,XM_021586265.2,XM_021599788.2,XM_021604754.2,XM_021612450.2,XM_021621222.2
GO:0005496	GO:0005496, steroid binding	87	9	1.73	2.9e-06	NM_001160676.2,XM_021559638.2,XM_021594179.2,XM_036948685.1,XM_036948687.1,XM_036948688.1,XM_036972864.1,XM_036972865.1,XM_036972866.1
GO:0005506	GO:0005506, iron ion binding	89	9	1.77	0.00015	XM_021568067.2,XM_021620862.2,XM_036948685.1,XM_036948687.1,XM_036948688.1,XM_036965633.1,XM_036972864.1,XM_036972865.1,XM_036972866.1
GO:0019825	GO:0019825, oxygen binding	44	8	0.87	5.5e-06	XM_021568067.2,XM_036948685.1,XM_036948687.1,XM_036948688.1,XM_036965633.1,XM_036972864.1,XM_036972865.1,XM_036972866.1
GO:0002039	GO:0002039, p53 binding	75	8	1.49	0.00011	NM_001246323.1,XM_021561190.2,XM_021589495.2,XM_021603788.2,XM_021613247.2,XM_036933855.1,XM_036945208.1,XM_036956928.1
GO:0050649	GO:0050649, testosterone 6-beta-hydroxylase activity	9	6	0.18	4.6e-09	XM_036948685.1,XM_036948687.1,XM_036948688.1,XM_036972864.1,XM_036972865.1,XM_036972866.1
GO:0070576	GO:0070576, vitamin D 24-hydroxylase activity	13	6	0.26	8.7e-08	XM_036948685.1,XM_036948687.1,XM_036948688.1,XM_036972864.1,XM_036972865.1,XM_036972866.1
GO:0008390	GO:0008390, testosterone 16-alpha-hydroxylase activity	13	6	0.26	8.7e-08	XM_036948685.1,XM_036948687.1,XM_036948688.1,XM_036972864.1,XM_036972865.1,XM_036972866.1
GO:0030343	GO:0030343, vitamin D3 25-hydroxylase activity	13	6	0.26	8.7e-08	XM_036948685.1,XM_036948687.1,XM_036948688.1,XM_036972864.1,XM_036972865.1,XM_036972866.1
GO:0034875	GO:0034875, caffeine oxidase activity	15	6	0.3	2.5e-07	XM_036948685.1,XM_036948687.1,XM_036948688.1,XM_036972864.1,XM_036972865.1,XM_036972866.1
GO:0101020	GO:0101020, estrogen 16-alpha-hydroxylase activity	15	6	0.3	2.5e-07	XM_036948685.1,XM_036948687.1,XM_036948688.1,XM_036972864.1,XM_036972865.1,XM_036972866.1
GO:0032451	GO:0032451, demethylase activity	45	6	0.89	0.00024	XM_036948685.1,XM_036948687.1,XM_036948688.1,XM_036972864.1,XM_036972865.1,XM_036972866.1
GO:0008656	GO:0008656, cysteine-type endopeptidase activator activity involved in apoptotic process	52	6	1.03	0.00054	XM_036934179.1,XM_036934183.1,XM_036934353.1,XM_036934358.1,XM_036939647.1,XM_036942068.1
GO:0005031	GO:0005031, tumor necrosis factor-activated receptor activity	24	5	0.48	9.2e-05	XM_021569859.2,XM_021590458.2,XM_021616397.2,XM_036946755.1,XM_036961716.1
GO:0003823	GO:0003823, antigen binding	48	4	0.95	0.01422	NM_001160676.2,XM_021576776.2,XM_021584612.2,XM_036987455.1
GO:0051434	GO:0051434, BH3 domain binding	10	3	0.2	0.00083	XM_021559104.2,XM_021593909.2,XM_036947656.1
GO:0097371	GO:0097371, MDM2/MDM4 family protein binding	12	3	0.24	0.00148	NM_001246323.1,XM_036933855.1,XM_036947656.1
GO:0008320	GO:0008320, protein transmembrane transporter activity	25	3	0.5	0.00766	XM_021559104.2,XM_021562321.2,XM_021593909.2
GO:0051861	GO:0051861, glycolipid binding	29	3	0.58	0.01009	NM_001165092.2,XM_021602518.2,XM_036954168.1
GO:0030955	GO:0030955, potassium ion binding	29	3	0.58	0.01925	XM_036951413.1,XM_036963288.1,XM_036981075.1
GO:0000979	GO:0000979, RNA polymerase II core promoter sequence-specific DNA binding	30	3	0.6	0.02109	NM_001124447.1,XM_021583609.2,XM_036939138.1
GO:0004683	GO:0004683, calmodulin-dependent protein kinase activity	34	3	0.67	0.02934	XM_021599110.2,XM_036958205.1,XM_036959770.1
GO:0071889	GO:0071889, 14-3-3 protein binding	38	3	0.75	0.03906	XM_021572087.2,XM_021600701.2,XM_036966512.1
GO:1904680	GO:1904680, peptide transmembrane transporter activity	39	3	0.77	0.04172	XM_021559104.2,XM_021562321.2,XM_021593909.2
GO:0015175	GO:0015175, neutral amino acid transmembrane transporter activity	31	3	0.61	0.04357	XM_021587427.2,XM_036958319.1,XM_036987455.1
GO:0016279	GO:0016279, protein-lysine N-methyltransferase activity	43	3	0.85	0.04847	XM_021561190.2,XM_021588585.2,XM_036978543.1
GO:0008273	GO:0008273, calcium, potassium:sodium antiporter activity	6	2	0.12	0.00558	XM_036963288.1,XM_036981075.1
GO:0004430	GO:0004430, 1-phosphatidylinositol 4-kinase activity	10	2	0.2	0.01587	XM_021572087.2,XM_036966512.1
GO:0031726	GO:0031726, CCR1 chemokine receptor binding	12	2	0.24	0.02268	XM_021568818.2,XM_036963804.1
GO:0022841	GO:0022841, potassium ion leak channel activity	13	2	0.26	0.02646	XM_021576416.2,XM_021612277.2
GO:1990948	GO:1990948, ubiquitin ligase inhibitor activity	13	2	0.26	0.02646	NM_001246323.1,XM_036933855.1
GO:0003953	GO:0003953, NAD+ nucleosidase activity	15	2	0.3	0.03471	XM_021619723.2,XM_036953897.1
GO:0031730	GO:0031730, CCR5 chemokine receptor binding	16	2	0.32	0.03916	XM_021568818.2,XM_036963804.1
GO:0004861	GO:0004861, cyclin-dependent protein serine/threonine kinase inhibitor activity	17	2	0.34	0.04381	NM_001246323.1,XM_036933855.1
GO:0003956	GO:0003956, NAD(P)+-protein-arginine ADP-ribosyltransferase activity	17	2	0.34	0.04381	XM_021619723.2,XM_036953897.1
GO:0031402	GO:0031402, sodium ion binding	17	2	0.34	0.04381	XM_036963288.1,XM_036981075.1
GO:0031210	GO:0031210, phosphatidylcholine binding	18	2	0.36	0.04865	NM_001165067.2,XM_021558315.2
GO:0004467	GO:0004467, long-chain fatty acid-CoA ligase activity	18	2	0.36	0.04865	XM_021599099.2,XM_021601559.2

## Sheet: Veh_vs_DOC_GO_MF_DOWNreg
GO.ID	Term	Annotated	Significant	Expected	weightFisher	Genes
GO:0042802	GO:0042802, identical protein binding	2137	74	57.81	0.00178	NM_001124177.1,NM_001124207.1,NM_001124565.1,NM_001172531.1,NM_001246344.1,XM_021562975.2,XM_021563342.2,XM_021565658.2,XM_021567933.2,XM_021569175.2,XM_021571265.2,XM_021572768.2,XM_021575715.2,XM_021575829.2,XM_021575945.2,XM_021578185.2,XM_021578306.2,XM_021579209.2,XM_021579285.2,XM_021579637.2,XM_021582546.2,XM_021583688.2,XM_021584839.2,XM_021585091.2,XM_021585680.2,XM_021589913.2,XM_021590…
GO:0043565	GO:0043565, sequence-specific DNA binding	895	47	24.21	0.00767	NM_001124270.1,NM_001246344.1,XM_021559778.2,XM_021559918.2,XM_021563800.2,XM_021565658.2,XM_021569175.2,XM_021570233.2,XM_021574265.2,XM_021575715.2,XM_021578185.2,XM_021578306.2,XM_021579285.2,XM_021580855.2,XM_021584957.2,XM_021589593.2,XM_021589674.2,XM_021595633.2,XM_021597289.2,XM_021597475.2,XM_021598179.2,XM_021599058.2,XM_021600136.2,XM_021600348.2,XM_021600499.2,XM_021600799.2,XM_021601…
GO:0008134	GO:0008134, transcription factor binding	808	35	21.86	0.01725	NM_001124270.1,XM_021559918.2,XM_021560689.2,XM_021560801.2,XM_021564985.2,XM_021565658.2,XM_021567933.2,XM_021569175.2,XM_021570233.2,XM_021574056.2,XM_021579285.2,XM_021590939.2,XM_021594804.2,XM_021597475.2,XM_021600348.2,XM_021600799.2,XM_021601952.2,XM_021604505.2,XM_021615971.2,XM_021619427.2,XM_021621941.2,XM_021623826.2,XM_021624694.2,XM_021625819.2,XM_036939921.1,XM_036940167.1,XM_036947…
GO:0000977	GO:0000977, RNA polymerase II transcription regulatory region sequence-specific DNA binding	613	29	16.58	0.01549	NM_001124270.1,NM_001246344.1,XM_021559918.2,XM_021563800.2,XM_021569175.2,XM_021570233.2,XM_021574265.2,XM_021578185.2,XM_021580855.2,XM_021584957.2,XM_021589593.2,XM_021589674.2,XM_021597289.2,XM_021597475.2,XM_021599058.2,XM_021600499.2,XM_021600799.2,XM_021601952.2,XM_021604505.2,XM_021604627.2,XM_021610388.2,XM_021615971.2,XM_021624676.2,XM_021624694.2,XM_036940167.1,XM_036950677.1,XM_036963…
GO:0044389	GO:0044389, ubiquitin-like protein ligase binding	423	28	11.44	0.03685	XM_021561027.2,XM_021564985.2,XM_021565658.2,XM_021568518.2,XM_021574051.2,XM_021574056.2,XM_021576280.2,XM_021582546.2,XM_021595633.2,XM_021603876.2,XM_021612054.2,XM_021615292.2,XM_021620593.2,XM_021622938.2,XM_021623826.2,XM_021625607.2,XM_036944991.1,XM_036953227.1,XM_036956571.1,XM_036963781.1,XM_036974604.1,XM_036979292.1,XM_036979905.1,XM_036983009.1,XM_036984107.1,XM_036984589.1,XM_036987…
GO:0031625	GO:0031625, ubiquitin protein ligase binding	411	26	11.12	5.2e-05	XM_021561027.2,XM_021565658.2,XM_021568518.2,XM_021574051.2,XM_021574056.2,XM_021576280.2,XM_021582546.2,XM_021595633.2,XM_021603876.2,XM_021612054.2,XM_021615292.2,XM_021620593.2,XM_021622938.2,XM_021623826.2,XM_021625607.2,XM_036944991.1,XM_036953227.1,XM_036956571.1,XM_036963781.1,XM_036974604.1,XM_036979292.1,XM_036979905.1,XM_036984107.1,XM_036984589.1,XM_036987679.1,XM_036988862.1
GO:0017076	GO:0017076, purine nucleotide binding	775	26	20.97	0.00211	NM_001160498.1,NM_001172531.1,XM_021571265.2,XM_021571982.2,XM_021582136.2,XM_021609959.2,XM_021610588.2,XM_021615842.2,XM_021618232.2,XM_021619427.2,XM_021620509.2,XM_021622063.2,XM_021622938.2,XM_021623826.2,XM_036934227.1,XM_036937354.1,XM_036954052.1,XM_036954240.1,XM_036956610.1,XM_036961294.1,XM_036969400.1,XM_036979905.1,XM_036982086.1,XM_036986266.1,XM_036987679.1,XM_036989100.1
GO:0016887	GO:0016887, ATP hydrolysis activity	401	24	10.85	0.00023	XM_021558124.2,XM_021560689.2,XM_021567933.2,XM_021571982.2,XM_021574056.2,XM_021575715.2,XM_021576400.2,XM_021593310.2,XM_021594804.2,XM_021603332.2,XM_021619427.2,XM_021619755.2,XM_021620509.2,XM_021622063.2,XM_021623826.2,XM_021624686.2,XM_021625057.2,XM_036941747.1,XM_036943650.1,XM_036954240.1,XM_036963645.1,XM_036979905.1,XM_036986652.1,XM_036989100.1
GO:0008047	GO:0008047, enzyme activator activity	547	23	14.8	0.02414	XM_021562516.2,XM_021575945.2,XM_021589582.2,XM_021599647.2,XM_021618098.2,XM_021619109.2,XM_021623518.2,XM_036934227.1,XM_036940194.1,XM_036948926.1,XM_036949171.1,XM_036954052.1,XM_036956130.1,XM_036959452.1,XM_036960448.1,XM_036963332.1,XM_036978241.1,XM_036979905.1,XM_036980588.1,XM_036986652.1,XM_036989535.1,XM_036990103.1,XM_036990366.1
GO:0001228	GO:0001228, DNA-binding transcription activator activity, RNA polymerase II-specific	406	20	10.98	0.00726	NM_001124270.1,NM_001246344.1,XM_021563800.2,XM_021570233.2,XM_021571810.2,XM_021574265.2,XM_021580855.2,XM_021584957.2,XM_021589593.2,XM_021597289.2,XM_021597475.2,XM_021600799.2,XM_021604505.2,XM_021610388.2,XM_021615971.2,XM_021624676.2,XM_036937853.1,XM_036940167.1,XM_036956131.1,XM_036987679.1
GO:0008270	GO:0008270, zinc ion binding	411	19	11.12	0.01631	NM_001124565.1,XM_021565658.2,XM_021574749.2,XM_021582921.2,XM_021589582.2,XM_021597475.2,XM_021618655.2,XM_021620681.2,XM_021624643.2,XM_036943392.1,XM_036943758.1,XM_036945110.1,XM_036960448.1,XM_036963332.1,XM_036969607.1,XM_036978241.1,XM_036980588.1,XM_036987679.1,XM_036988862.1
GO:0002020	GO:0002020, protease binding	175	14	4.73	4e-04	NM_001124177.1,NM_001124207.1,NM_001124306.1,NM_001165101.1,XM_021593675.1,XM_021599850.2,XM_021602075.2,XM_021623571.2,XM_021626067.2,XM_036959452.1,XM_036960448.1,XM_036960785.1,XM_036979905.1,XM_036987679.1
GO:0042393	GO:0042393, histone binding	175	11	4.73	0.00742	XM_021576400.2,XM_021600799.2,XM_021618655.2,XM_036939921.1,XM_036943650.1,XM_036948670.1,XM_036950923.1,XM_036961549.1,XM_036983009.1,XM_036984205.1,XM_036989535.1
GO:0008201	GO:0008201, heparin binding	176	11	4.76	0.00838	XM_021585091.2,XM_021593675.1,XM_021606203.2,XM_021606385.2,XM_021621974.2,XM_036954811.1,XM_036959452.1,XM_036976230.1,XM_036978882.1,XM_036989535.1,XM_036990366.1
GO:0005201	GO:0005201, extracellular matrix structural constituent	81	10	2.19	0.00097	NM_001124177.1,NM_001124207.1,XM_021566437.2,XM_021566654.2,XM_021603425.2,XM_036949746.1,XM_036953314.1,XM_036959452.1,XM_036960785.1,XM_036977752.1
GO:0005518	GO:0005518, collagen binding	93	9	2.52	0.00738	XM_021564725.2,XM_021585091.2,XM_021599140.2,XM_021606203.2,XM_036944287.1,XM_036949746.1,XM_036959452.1,XM_036976230.1,XM_036990366.1
GO:0051082	GO:0051082, unfolded protein binding	138	9	3.73	0.01265	XM_021557273.2,XM_021558124.2,XM_021593310.2,XM_021620451.2,XM_021623826.2,XM_036941747.1,XM_036944991.1,XM_036956571.1,XM_036971315.1
GO:0003697	GO:0003697, single-stranded DNA binding	110	9	2.98	0.01564	XM_021561566.2,XM_021566449.2,XM_021580908.2,XM_021595633.2,XM_021601952.2,XM_036936077.1,XM_036956535.1,XM_036986266.1,XM_036989535.1
GO:0003684	GO:0003684, damaged DNA binding	65	8	1.76	0.00035	XM_021571810.2,XM_021575715.2,XM_021576400.2,XM_021582136.2,XM_021595633.2,XM_036937853.1,XM_036987679.1,XM_036989535.1
GO:0004222	GO:0004222, metalloendopeptidase activity	71	7	1.92	0.003	XM_021562998.2,XM_021589582.2,XM_021606454.2,XM_036945110.1,XM_036963332.1,XM_036978241.1,XM_036980588.1
GO:0046332	GO:0046332, SMAD binding	76	7	2.06	0.02992	NM_001124207.1,XM_021565658.2,XM_021599624.2,XM_021600799.2,XM_021601952.2,XM_036963781.1,XM_036988862.1
GO:0005125	GO:0005125, cytokine activity	126	7	3.41	0.03503	XM_021563342.2,XM_021584839.2,XM_021585091.2,XM_021596503.2,XM_036943818.1,XM_036947560.1,XM_036989535.1
GO:0008094	GO:0008094, ATP-dependent activity, acting on DNA	47	7	1.27	0.0457	XM_021561566.2,XM_021575715.2,XM_021576400.2,XM_021619427.2,XM_036936077.1,XM_036943650.1,XM_036954240.1
GO:0003755	GO:0003755, peptidyl-prolyl cis-trans isomerase activity	31	6	0.84	0.00016	NM_001246329.2,XM_021565279.2,XM_021601941.2,XM_036940940.1,XM_036970862.1,XM_036971558.1
GO:0044183	GO:0044183, protein folding chaperone	43	6	1.16	0.00098	XM_021557273.2,XM_021558124.2,XM_021593310.2,XM_021620451.2,XM_036944991.1,XM_036956571.1
GO:0017147	GO:0017147, Wnt-protein binding	53	6	1.43	0.00295	XM_021583465.2,XM_021606385.2,XM_021619109.2,XM_021620593.2,XM_021621974.2,XM_036957037.1
GO:0005528	GO:0005528, FK506 binding	21	5	0.57	2e-04	NM_001246329.2,XM_021565279.2,XM_036940940.1,XM_036970862.1,XM_036971558.1
GO:0003678	GO:0003678, DNA helicase activity	34	5	0.92	0.00487	XM_021561566.2,XM_021619427.2,XM_036936077.1,XM_036943650.1,XM_036954240.1
GO:0042056	GO:0042056, chemoattractant activity	52	5	1.41	0.01292	XM_021585091.2,XM_021618098.2,XM_021623518.2,XM_036947560.1,XM_036989535.1
GO:0005109	GO:0005109, frizzled binding	53	5	1.43	0.01396	XM_021606385.2,XM_021618098.2,XM_021621974.2,XM_021623518.2,XM_036947560.1
GO:0001540	GO:0001540, amyloid-beta binding	57	5	1.54	0.01867	XM_021563342.2,XM_021571982.2,XM_021596503.2,XM_021625607.2,XM_036947861.1
GO:0043531	GO:0043531, ADP binding	73	5	1.97	0.04745	NM_001172531.1,XM_021571265.2,XM_021622063.2,XM_021623826.2,XM_036979905.1
GO:0048407	GO:0048407, platelet-derived growth factor binding	15	4	0.41	0.00057	NM_001124177.1,NM_001124207.1,XM_036960785.1,XM_036986771.1
GO:0000400	GO:0000400, four-way junction DNA binding	18	4	0.49	0.00119	XM_021575715.2,XM_021576400.2,XM_021614648.2,XM_036989535.1
GO:0003887	GO:0003887, DNA-directed DNA polymerase activity	23	4	0.62	0.0031	XM_021576265.2,XM_021580908.2,XM_036935548.1,XM_036975690.1
GO:0003746	GO:0003746, translation elongation factor activity	24	4	0.65	0.00364	XM_021557663.2,XM_021609959.2,XM_021613929.2,XM_036941902.1
GO:0042813	GO:0042813, Wnt-activated receptor activity	34	4	0.92	0.01287	XM_021606385.2,XM_021619109.2,XM_021620593.2,XM_021621974.2
GO:0017025	GO:0017025, TBP-class protein binding	36	4	0.97	0.01567	XM_021560689.2,XM_021574056.2,XM_021594804.2,XM_036989535.1
GO:0097718	GO:0097718, disordered domain specific binding	38	4	1.03	0.01883	XM_021618232.2,XM_036937354.1,XM_036959452.1,XM_036987679.1
GO:0004879	GO:0004879, nuclear receptor activity	50	4	1.35	0.04576	XM_021579285.2,XM_021598179.2,XM_021599058.2,XM_021624694.2
GO:0004332	GO:0004332, fructose-bisphosphate aldolase activity	5	3	0.14	0.00019	XM_021583688.2,XM_021599850.2,XM_021626067.2
GO:0035033	GO:0035033, histone deacetylase regulator activity	5	3	0.14	0.00019	XM_021565658.2,XM_036987679.1,XM_036988862.1
GO:0070061	GO:0070061, fructose binding	9	3	0.24	0.00146	XM_021583688.2,XM_021599850.2,XM_021626067.2
GO:0003688	GO:0003688, DNA replication origin binding	9	3	0.24	0.00146	XM_036936077.1,XM_036950923.1,XM_036984205.1
GO:0036402	GO:0036402, proteasome-activating activity	11	3	0.3	0.00275	XM_021560689.2,XM_021574056.2,XM_021594804.2
GO:0043237	GO:0043237, laminin-1 binding	11	3	0.3	0.00275	XM_021606203.2,XM_021620681.2,XM_036949746.1
GO:0034714	GO:0034714, type III transforming growth factor beta receptor binding	11	3	0.3	0.00275	XM_021563342.2,XM_021584839.2,XM_021596503.2
GO:0097371	GO:0097371, MDM2/MDM4 family protein binding	12	3	0.32	0.0036	XM_021564985.2,XM_021575945.2,XM_036987679.1
GO:0003857	GO:0003857, 3-hydroxyacyl-CoA dehydrogenase activity	13	3	0.35	0.00459	XM_021573382.2,XM_021573383.2,XM_036947861.1
GO:0005391	GO:0005391, P-type sodium:potassium-exchanging transporter activity	18	3	0.49	0.01184	XM_021571982.2,XM_021603332.2,XM_021619755.2
GO:0070006	GO:0070006, metalloaminopeptidase activity	19	3	0.51	0.01378	XM_036963332.1,XM_036978241.1,XM_036980588.1
GO:0005114	GO:0005114, type II transforming growth factor beta receptor binding	20	3	0.54	0.0159	XM_021563342.2,XM_021584839.2,XM_021596503.2
GO:0044769	GO:0044769, ATPase activity, coupled to transmembrane movement of ions, rotational mechanism	29	3	0.78	0.0183	XM_021622063.2,XM_021624686.2,XM_036963645.1
GO:0070412	GO:0070412, R-SMAD binding	22	3	0.6	0.02064	XM_021599624.2,XM_021600799.2,XM_036963781.1
GO:0005164	GO:0005164, tumor necrosis factor receptor binding	23	3	0.62	0.02327	XM_021582546.2,XM_036941747.1,XM_036983009.1
GO:0000900	GO:0000900, translation repressor activity, mRNA regulatory element binding	25	3	0.68	0.02905	XM_021562975.2,XM_021601952.2,XM_036972298.1
GO:0031386	GO:0031386, protein tag	28	3	0.76	0.03901	NM_001124306.1,XM_021602075.2,XM_021623571.2
GO:0001530	GO:0001530, lipopolysaccharide binding	28	3	0.76	0.03901	NM_001124307.1,XM_036978882.1,XM_036989535.1
GO:0008097	GO:0008097, 5S rRNA binding	30	3	0.81	0.04649	XM_021613929.2,XM_021624556.2,XM_036989535.1
GO:0030020	GO:0030020, extracellular matrix structural constituent conferring tensile strength	5	2	0.14	0.00691	XM_021566654.2,XM_036953314.1
GO:0004748	GO:0004748, ribonucleoside-diphosphate reductase activity, thioredoxin disulfide as acceptor	5	2	0.14	0.00691	XM_021618232.2,XM_036937354.1
GO:0042979	GO:0042979, ornithine decarboxylase regulator activity	6	2	0.16	0.01018	NM_001142780.1,NM_001142783.1
GO:0043533	GO:0043533, inositol 1,3,4,5 tetrakisphosphate binding	6	2	0.16	0.01018	XM_036940194.1,XM_036949171.1
GO:0005119	GO:0005119, smoothened binding	7	2	0.19	0.014	XM_021589492.2,XM_021620681.2
GO:0032135	GO:0032135, DNA insertion or deletion binding	7	2	0.19	0.014	XM_021575715.2,XM_021576400.2
GO:0019798	GO:0019798, procollagen-proline dioxygenase activity	7	2	0.19	0.014	XM_021612021.2,XM_036950436.1
GO:0005542	GO:0005542, folic acid binding	7	2	0.19	0.014	XM_021562975.2,XM_021585680.2
GO:0016742	GO:0016742, hydroxymethyl-, formyl- and related transferase activity	8	2	0.22	0.01834	XM_021608972.2,XM_036972298.1
GO:0043522	GO:0043522, leucine zipper domain binding	8	2	0.22	0.01834	XM_021570233.2,XM_036940167.1
GO:0016634	GO:0016634, oxidoreductase activity, acting on the CH-CH group of donors, oxygen as acceptor	9	2	0.24	0.02317	XM_021603332.2,XM_021619755.2
GO:0070052	GO:0070052, collagen V binding	9	2	0.24	0.02317	XM_021599140.2,XM_036976230.1
GO:0004535	GO:0004535, poly(A)-specific ribonuclease activity	9	2	0.24	0.02317	XM_021560885.2,XM_021613279.2
GO:0001162	GO:0001162, RNA polymerase II intronic transcription regulatory region sequence-specific DNA binding	9	2	0.24	0.02317	NM_001246344.1,XM_021597475.2
GO:0098505	GO:0098505, G-rich strand telomeric DNA binding	9	2	0.24	0.02317	XM_021595633.2,XM_036956535.1
GO:0043426	GO:0043426, MRF binding	10	2	0.27	0.02845	XM_021569175.2,XM_036950677.1
GO:0005113	GO:0005113, patched binding	11	2	0.3	0.03415	XM_021620681.2,XM_036957037.1
GO:0046933	GO:0046933, proton-transporting ATP synthase activity, rotational mechanism	12	2	0.32	0.04027	XM_021622063.2,XM_021624686.2
GO:0016015	GO:0016015, morphogen activity	13	2	0.35	0.04675	XM_021585091.2,XM_021620681.2
GO:0004707	GO:0004707, MAP kinase activity	13	2	0.35	0.04675	XM_021615842.2,XM_036969400.1
GO:0005212	GO:0005212, structural constituent of eye lens	13	2	0.35	0.04675	XM_021603332.2,XM_021619755.2

## Sheet: Veh_vs_DOC_GO_CC_Upreg
GO.ID	Term	Annotated	Significant	Expected	weightFisher	Genes
GO:0005634	GO:0005634, nucleus	5779	118	114.31	0.01454	NM_001124447.1,NM_001124613.1,NM_001160509.1,NM_001160518.1,NM_001160537.2,NM_001160543.1,NM_001165096.2,NM_001165249.1,NM_001246323.1,XM_021558011.2,XM_021558319.2,XM_021559104.2,XM_021561176.2,XM_021561190.2,XM_021561507.2,XM_021561573.2,XM_021561660.2,XM_021563143.2,XM_021564654.2,XM_021566699.2,XM_021568067.2,XM_021568324.2,XM_021568816.2,XM_021569321.2,XM_021569859.2,XM_021570730.2,XM_021571…
GO:0022625	GO:0022625, cytosolic large ribosomal subunit	105	10	2.08	4.3e-05	NM_001165096.2,XM_021559799.2,XM_021560039.2,XM_021561507.2,XM_021572404.1,XM_021572809.2,XM_021586265.2,XM_021599788.2,XM_021604754.2,XM_021621222.2
GO:0098556	GO:0098556, cytoplasmic side of rough endoplasmic reticulum membrane	43	6	0.85	0.00019	NM_001165096.2,XM_021559799.2,XM_021561507.2,XM_021572404.1,XM_021612450.2,XM_021621222.2
GO:0042788	GO:0042788, polysomal ribosome	52	6	1.03	0.00054	NM_001165096.2,XM_021561507.2,XM_021599788.2,XM_021603788.2,XM_021604754.2,XM_021612450.2
GO:0070469	GO:0070469, respirasome	131	4	2.59	0.0391	NM_001246328.1,XM_021559948.2,XM_021577406.2,XM_021597228.2
GO:0097136	GO:0097136, Bcl-2 family protein complex	8	3	0.16	4,00E-04	XM_021559104.2,XM_021593909.2,XM_036947656.1

## Sheet: Veh_vs_DOC_GO_CC_DOWNreg
GO.ID	Term	Annotated	Significant	Expected	weightFisher	Genes
GO:0005634	GO:0005634, nucleus	5779	197	150.99	0.01335	NM_001124270.1,NM_001124306.1,NM_001124307.1,NM_001142780.1,NM_001142783.1,NM_001160312.1,NM_001165115.1,NM_001195161.2,NM_001246329.2,NM_001246344.1,XM_021557273.2,XM_021557384.2,XM_021557663.2,XM_021558209.2,XM_021559778.2,XM_021559918.2,XM_021560331.2,XM_021560689.2,XM_021560801.2,XM_021561027.2,XM_021561566.2,XM_021562048.2,XM_021562846.2,XM_021562975.2,XM_021563083.2,XM_021563800.2,XM_021563…
GO:0005829	GO:0005829, cytosol	4661	147	121.78	0.02156	NM_001124246.1,NM_001124306.1,NM_001124307.1,NM_001142780.1,NM_001142783.1,NM_001160498.1,NM_001165101.1,NM_001165115.1,XM_021557081.2,XM_021557273.2,XM_021557316.2,XM_021557663.2,XM_021558124.2,XM_021558505.2,XM_021558506.2,XM_021559918.2,XM_021560689.2,XM_021560801.2,XM_021560885.2,XM_021561566.2,XM_021562048.2,XM_021562975.2,XM_021562998.2,XM_021563083.2,XM_021563988.2,XM_021564985.2,XM_021565…
GO:0005654	GO:0005654, nucleoplasm	3198	121	83.56	0.00028	NM_001124270.1,NM_001124306.1,NM_001124307.1,NM_001165115.1,NM_001195161.2,XM_021557273.2,XM_021557663.2,XM_021558209.2,XM_021559918.2,XM_021560331.2,XM_021560689.2,XM_021560801.2,XM_021561566.2,XM_021562048.2,XM_021562846.2,XM_021563083.2,XM_021563988.2,XM_021565658.2,XM_021567933.2,XM_021568518.2,XM_021569175.2,XM_021570233.2,XM_021571810.2,XM_021572385.2,XM_021572768.2,XM_021573382.2,XM_021573…
GO:0043232	GO:0043232, intracellular non-membrane-bounded organelle	3574	114	93.38	0.04773	NM_001124246.1,NM_001124306.1,NM_001160312.1,NM_001165101.1,XM_021557081.2,XM_021557273.2,XM_021557384.2,XM_021558124.2,XM_021558209.2,XM_021558505.2,XM_021558506.2,XM_021559071.2,XM_021559918.2,XM_021560801.2,XM_021561566.2,XM_021562516.2,XM_021562846.2,XM_021562975.2,XM_021563988.2,XM_021564725.2,XM_021564985.2,XM_021565658.2,XM_021567933.2,XM_021570746.2,XM_021571810.2,XM_021572385.2,XM_021575…
GO:0005576	GO:0005576, extracellular region	1983	74	51.81	0.00237	NM_001124177.1,NM_001124207.1,NM_001124565.1,NM_001124648.3,XM_021563342.2,XM_021564725.2,XM_021566437.2,XM_021566654.2,XM_021572768.2,XM_021574355.2,XM_021575829.2,XM_021576280.2,XM_021582921.2,XM_021583688.2,XM_021584839.2,XM_021585091.2,XM_021585689.2,XM_021593675.1,XM_021596503.2,XM_021599140.2,XM_021599850.2,XM_021602343.2,XM_021602817.2,XM_021603425.2,XM_021606203.2,XM_021606385.2,XM_021606…
GO:0042995	GO:0042995, cell projection	2166	64	56.59	0.001	NM_001124246.1,NM_001124306.1,NM_001160312.1,XM_021558505.2,XM_021558506.2,XM_021559920.2,XM_021563342.2,XM_021564725.2,XM_021570233.2,XM_021570746.2,XM_021570893.2,XM_021571982.2,XM_021572768.2,XM_021576280.2,XM_021589492.2,XM_021596503.2,XM_021597475.2,XM_021599850.2,XM_021602075.2,XM_021608917.2,XM_021609763.2,XM_021610686.2,XM_021612054.2,XM_021616957.2,XM_021618232.2,XM_021620681.2,XM_021623…
GO:0031012	GO:0031012, extracellular matrix	340	33	8.88	4.9e-06	NM_001124177.1,NM_001124207.1,XM_021563342.2,XM_021566437.2,XM_021575829.2,XM_021584839.2,XM_021585689.2,XM_021596503.2,XM_021599140.2,XM_021603425.2,XM_021606203.2,XM_021606385.2,XM_021606454.2,XM_021610588.2,XM_021611753.2,XM_021611760.2,XM_021618098.2,XM_021619109.2,XM_021620681.2,XM_021621974.2,XM_021623518.2,XM_036947531.1,XM_036947560.1,XM_036949746.1,XM_036950436.1,XM_036959452.1,XM_036960…
GO:0000785	GO:0000785, chromatin	550	30	14.37	0.0013	XM_021558209.2,XM_021559918.2,XM_021560801.2,XM_021561566.2,XM_021571810.2,XM_021575705.2,XM_021576400.2,XM_021579653.2,XM_021595633.2,XM_021599850.2,XM_021600799.2,XM_021604627.2,XM_021615971.2,XM_021618655.2,XM_021619427.2,XM_021624694.2,XM_021625350.2,XM_021626067.2,XM_036937853.1,XM_036939921.1,XM_036943650.1,XM_036945739.1,XM_036950923.1,XM_036954240.1,XM_036979905.1,XM_036983009.1,XM_036984…
GO:0000228	GO:0000228, nuclear chromosome	532	30	13.9	0.00687	XM_021559918.2,XM_021571810.2,XM_021575705.2,XM_021576400.2,XM_021579653.2,XM_021580908.2,XM_021595633.2,XM_021599850.2,XM_021600799.2,XM_021601952.2,XM_021604627.2,XM_021615971.2,XM_021618655.2,XM_021619427.2,XM_021624694.2,XM_021626067.2,XM_036935548.1,XM_036936077.1,XM_036937853.1,XM_036939921.1,XM_036940941.1,XM_036943650.1,XM_036945739.1,XM_036950923.1,XM_036954240.1,XM_036956535.1,XM_036983…
GO:0043209	GO:0043209, myelin sheath	304	26	7.94	1.1e-07	NM_001124306.1,XM_021558124.2,XM_021558505.2,XM_021558506.2,XM_021571982.2,XM_021576280.2,XM_021593310.2,XM_021597600.2,XM_021599850.2,XM_021602075.2,XM_021612054.2,XM_021616957.2,XM_021618627.2,XM_021620451.2,XM_021622063.2,XM_021623571.2,XM_021623826.2,XM_021625627.2,XM_021625628.2,XM_021626067.2,XM_036941902.1,XM_036944991.1,XM_036953495.1,XM_036956571.1,XM_036979905.1,XM_036987749.1
GO:0005768	GO:0005768, endosome	923	26	24.12	0.04056	NM_001124306.1,NM_001160312.1,XM_021562980.2,XM_021563342.2,XM_021570746.2,XM_021590830.2,XM_021596503.2,XM_021599140.2,XM_021600499.2,XM_021602075.2,XM_021620681.2,XM_021623571.2,XM_021623826.2,XM_021625607.2,XM_036936526.1,XM_036950085.1,XM_036956610.1,XM_036957037.1,XM_036961294.1,XM_036963645.1,XM_036963781.1,XM_036966322.1,XM_036969400.1,XM_036970347.1,XM_036984107.1,XM_036989535.1
GO:0005759	GO:0005759, mitochondrial matrix	499	25	13.04	0.00337	NM_001160498.1,NM_001172531.1,XM_021557081.2,XM_021559882.2,XM_021562975.2,XM_021572385.2,XM_021573382.2,XM_021573383.2,XM_021588302.2,XM_021589582.2,XM_021597600.2,XM_021598719.2,XM_021616957.2,XM_021622063.2,XM_021622660.2,XM_021624556.2,XM_036939110.1,XM_036941747.1,XM_036941902.1,XM_036945110.1,XM_036947861.1,XM_036963469.1,XM_036984297.1,XM_036987361.1,XM_036987679.1
GO:0005788	GO:0005788, endoplasmic reticulum lumen	329	23	8.6	1.8e-05	NM_001124177.1,NM_001124207.1,NM_001124648.3,XM_021563988.2,XM_021566654.2,XM_021578520.2,XM_021585091.2,XM_021585689.2,XM_021603425.2,XM_021611760.2,XM_021612021.2,XM_021618888.2,XM_021620681.2,XM_036947560.1,XM_036950436.1,XM_036953314.1,XM_036956017.1,XM_036959452.1,XM_036960785.1,XM_036971558.1,XM_036976230.1,XM_036977752.1,XM_036986771.1
GO:0005667	GO:0005667, transcription regulator complex	464	20	12.12	0.04672	NM_001124270.1,XM_021560801.2,XM_021565658.2,XM_021567933.2,XM_021570233.2,XM_021575705.2,XM_021583935.2,XM_021593675.1,XM_021600348.2,XM_021600799.2,XM_021604505.2,XM_021604627.2,XM_021615971.2,XM_021619427.2,XM_036939921.1,XM_036940167.1,XM_036954240.1,XM_036956131.1,XM_036987679.1,XM_036988862.1
GO:0062023	GO:0062023, collagen-containing extracellular matrix	173	17	4.52	0.00369	NM_001124177.1,NM_001124207.1,XM_021563342.2,XM_021584839.2,XM_021596503.2,XM_021603425.2,XM_021606203.2,XM_021606385.2,XM_021606454.2,XM_021619109.2,XM_021621974.2,XM_036949746.1,XM_036950436.1,XM_036959452.1,XM_036960448.1,XM_036960785.1,XM_036977752.1
GO:0016607	GO:0016607, nuclear speck	340	16	8.88	0.01712	XM_021557663.2,XM_021562846.2,XM_021563988.2,XM_021567933.2,XM_021578520.2,XM_021579285.2,XM_021588946.2,XM_021597475.2,XM_021602343.2,XM_021603876.2,XM_021610678.2,XM_036941784.1,XM_036943392.1,XM_036955761.1,XM_036956131.1,XM_036990103.1
GO:0005874	GO:0005874, microtubule	213	13	5.57	0.00046	XM_021557273.2,XM_021558124.2,XM_021558505.2,XM_021558506.2,XM_021560801.2,XM_021593310.2,XM_021620451.2,XM_021623826.2,XM_021625627.2,XM_021625628.2,XM_036944991.1,XM_036956571.1,XM_036982086.1
GO:1904813	GO:1904813, ficolin-1-rich granule lumen	167	12	4.36	0.00147	XM_021572768.2,XM_021576280.2,XM_021582921.2,XM_021593675.1,XM_021599850.2,XM_021613929.2,XM_021623826.2,XM_021624643.2,XM_021626067.2,XM_036960448.1,XM_036979905.1,XM_036989535.1
GO:0000793	GO:0000793, condensed chromosome	201	10	5.25	0.00607	XM_021559918.2,XM_021571810.2,XM_021579653.2,XM_021620980.2,XM_036937853.1,XM_036940941.1,XM_036943650.1,XM_036950923.1,XM_036984205.1,XM_036989535.1
GO:0034399	GO:0034399, nuclear periphery	175	10	4.57	0.01489	XM_021570233.2,XM_021571810.2,XM_021573941.2,XM_021599702.2,XM_021601891.2,XM_021618655.2,XM_021621941.2,XM_036937853.1,XM_036940167.1,XM_036987679.1
GO:0005581	GO:0005581, collagen trimer	40	9	1.05	0.01034	NM_001124177.1,NM_001124207.1,XM_021566654.2,XM_021585689.2,XM_021611760.2,XM_036953314.1,XM_036960785.1,XM_036977752.1,XM_036986771.1
GO:0031093	GO:0031093, platelet alpha granule lumen	94	8	2.46	0.00317	XM_021563342.2,XM_021584839.2,XM_021593675.1,XM_021596503.2,XM_021599850.2,XM_021626067.2,XM_036959452.1,XM_036976230.1
GO:0005657	GO:0005657, replication fork	57	8	1.49	0.00404	XM_021580908.2,XM_021595633.2,XM_021601952.2,XM_021607123.2,XM_021618655.2,XM_036934227.1,XM_036936077.1,XM_036987679.1
GO:0005604	GO:0005604, basement membrane	121	8	3.16	0.02186	XM_021563342.2,XM_021596503.2,XM_021603425.2,XM_021606203.2,XM_036949746.1,XM_036950436.1,XM_036959452.1,XM_036960448.1
GO:0030532	GO:0030532, small nuclear ribonucleoprotein complex	95	7	2.48	0.00322	XM_021557663.2,XM_021560331.2,XM_021576213.2,XM_021610678.2,XM_021624723.2,XM_021625819.2,XM_036943392.1
GO:0005930	GO:0005930, axoneme	86	7	2.25	0.0072	XM_021558505.2,XM_021558506.2,XM_021597475.2,XM_021625627.2,XM_021625628.2,XM_036953227.1,XM_036982086.1
GO:0005758	GO:0005758, mitochondrial intermembrane space	89	7	2.33	0.00864	XM_021562998.2,XM_021575829.2,XM_021603332.2,XM_021611753.2,XM_021619755.2,XM_021622660.2,XM_036941747.1
GO:0030666	GO:0030666, endocytic vesicle membrane	140	7	3.66	0.01142	NM_001124306.1,NM_001160312.1,XM_021602075.2,XM_021623571.2,XM_036947560.1,XM_036957037.1,XM_036963645.1
GO:0017053	GO:0017053, transcription repressor complex	105	7	2.74	0.0201	XM_021560801.2,XM_021565658.2,XM_021575705.2,XM_021593675.1,XM_021600348.2,XM_036939921.1,XM_036988862.1
GO:0042555	GO:0042555, MCM complex	10	6	0.26	5.9e-08	XM_021558209.2,XM_021561566.2,XM_021625350.2,XM_036950923.1,XM_036984205.1,XM_036986266.1
GO:0005832	GO:0005832, chaperonin-containing T-complex	15	6	0.39	1.3e-06	XM_021557273.2,XM_021558124.2,XM_021593310.2,XM_021620451.2,XM_036944991.1,XM_036956571.1
GO:0002199	GO:0002199, zona pellucida receptor complex	23	6	0.6	2.1e-05	XM_021557273.2,XM_021558124.2,XM_021593310.2,XM_021620451.2,XM_036944991.1,XM_036956571.1
GO:0015030	GO:0015030, Cajal body	50	6	1.31	0.00184	XM_021557663.2,XM_021600799.2,XM_021602343.2,XM_021610678.2,XM_021613279.2,XM_021625819.2
GO:0005796	GO:0005796, Golgi lumen	86	6	2.25	0.02497	XM_021564725.2,XM_021566437.2,XM_021583465.2,XM_021599140.2,XM_036947560.1,XM_036971830.1
GO:0033269	GO:0033269, internode region of axon	7	4	0.18	1.5e-05	XM_021558505.2,XM_021558506.2,XM_021625627.2,XM_021625628.2
GO:0008540	GO:0008540, proteasome regulatory particle, base subcomplex	16	4	0.42	0.00065	XM_021560689.2,XM_021574056.2,XM_021582921.2,XM_021594804.2
GO:0031597	GO:0031597, cytosolic proteasome complex	17	4	0.44	0.00083	XM_021560689.2,XM_021574056.2,XM_021582921.2,XM_021594804.2
GO:0005584	GO:0005584, collagen type I trimer	7	3	0.18	0.00057	NM_001124177.1,NM_001124207.1,XM_036960785.1
GO:0005704	GO:0005704, polytene chromosome band	8	3	0.21	9,00E-04	NM_001124306.1,XM_021602075.2,XM_021623571.2
GO:0035686	GO:0035686, sperm fibrous sheath	12	3	0.31	0.00326	NM_001124246.1,XM_021599850.2,XM_021626067.2
GO:0031595	GO:0031595, nuclear proteasome complex	13	3	0.34	0.00416	XM_021560689.2,XM_021574056.2,XM_021594804.2
GO:0019774	GO:0019774, proteasome core complex, beta-subunit complex	21	3	0.55	0.01659	NM_001124307.1,NM_001165115.1,XM_021562048.2
GO:0005721	GO:0005721, pericentric heterochromatin	21	3	0.55	0.01659	XM_021571810.2,XM_036937853.1,XM_036943650.1
GO:0042575	GO:0042575, DNA polymerase complex	16	3	0.42	0.02161	XM_021580908.2,XM_036935548.1,XM_036975690.1
GO:0000795	GO:0000795, synaptonemal complex	26	3	0.68	0.02948	XM_021571810.2,XM_036937853.1,XM_036940941.1
GO:0032590	GO:0032590, dendrite membrane	31	3	0.81	0.04635	XM_021570233.2,XM_021625607.2,XM_036940167.1
GO:0005971	GO:0005971, ribonucleoside-diphosphate reductase complex	5	2	0.13	0.00646	XM_021618232.2,XM_036937354.1
GO:0005594	GO:0005594, collagen type IX trimer	5	2	0.13	0.00646	XM_021566654.2,XM_036953314.1
GO:0005664	GO:0005664, nuclear origin of replication recognition complex	5	2	0.13	0.00646	XM_036950923.1,XM_036984205.1
GO:0035370	GO:0035370, UBC13-UEV1A complex	7	2	0.18	0.0131	XM_021568518.2,XM_021574051.2
GO:0008623	GO:0008623, CHRAC	7	2	0.18	0.0131	XM_021619427.2,XM_036954240.1
GO:0097413	GO:0097413, Lewy body	8	2	0.21	0.01717	XM_021570233.2,XM_036940167.1
GO:0031428	GO:0031428, box C/D RNP complex	10	2	0.26	0.02667	XM_021576213.2,XM_021625819.2
GO:0016442	GO:0016442, RISC complex	10	2	0.26	0.02667	XM_021602343.2,XM_036944950.1
GO:0000798	GO:0000798, nuclear cohesin complex	10	2	0.26	0.02667	XM_021571810.2,XM_036937853.1
GO:0016589	GO:0016589, NURF complex	10	2	0.26	0.02667	XM_021619427.2,XM_036954240.1
GO:0071541	GO:0071541, eukaryotic translation initiation factor 3 complex, eIF3m	10	2	0.26	0.02667	NM_001165101.1,XM_021572773.2
GO:0044294	GO:0044294, dendritic growth cone	13	2	0.34	0.04391	XM_021612054.2,XM_036957037.1
GO:0001651	GO:0001651, dense fibrillar component	13	2	0.34	0.04391	XM_021576213.2,XM_021625819.2
GO:0005662	GO:0005662, DNA replication factor A complex	13	2	0.34	0.04391	XM_021595633.2,XM_021601952.2
