# Supplementary material for: 11-Deoxycorticosterone (DOC)’s Action on the Gill Osmoregulation of Juvenile Rainbow Trout (Oncorhynchus mykiss)
Source: Biology (Basel). 2024 Feb 9;13(2):107. doi: 10.3390/biology13020107 (PMC10886319; doi:10.3390/biology13020107)
Supplement: Supplementary file 1 [file biology-13-00107-s001.zip › Table S5.ods]

## Sheet: DOC_vs_Eple_DOC_GO_BP_Upreg
GO.ID	Term	Annotated	Significant	Expected	weightFisher	Genes
GO:0048583	GO:0048583, regulation of response to stimulus	4308	56	60.25	0.02889	NM_001124211.1,NM_001124212.2,NM_001124226.1,NM_001124228.1,NM_001124456.1,NM_001124592.1,NM_001197213.1,XM_021557067.2,XM_021559216.2,XM_021560886.2,XM_021561683.2,XM_021566294.2,XM_021566473.2,XM_021570746.2,XM_021573470.2,XM_021575715.2,XM_021575945.2,XM_021576290.2,XM_021579521.2,XM_021579873.2,XM_021583360.2,XM_021586570.2,XM_021588302.2,XM_021589358.2,XM_021593675.1,XM_021600663.2,XM_021602…
GO:0044267	GO:0044267, cellular protein metabolic process	5196	48	72.67	0.04307	NM_001124211.1,NM_001124212.2,NM_001124226.1,NM_001124228.1,NM_001124592.1,NM_001197213.1,XM_021557067.2,XM_021557081.2,XM_021561027.2,XM_021562846.2,XM_021566294.2,XM_021566473.2,XM_021573470.2,XM_021574443.2,XM_021575705.2,XM_021575945.2,XM_021584633.2,XM_021588302.2,XM_021590485.2,XM_021593675.1,XM_021600663.2,XM_021602075.2,XM_021610465.2,XM_021610678.2,XM_021617147.2,XM_021617461.2,XM_021618…
GO:0016310	GO:0016310, phosphorylation	2534	46	35.44	3e-10	NM_001124592.1,unassigned_transcript_12667,unassigned_transcript_12686,unassigned_transcript_12688,unassigned_transcript_12689,unassigned_transcript_12693,XM_021557067.2,XM_021562846.2,XM_021563836.2,XM_021566473.2,XM_021572058.2,XM_021573160.2,XM_021573470.2,XM_021574443.2,XM_021574904.2,XM_021575715.2,XM_021577148.2,XM_021577968.2,XM_021579753.2,XM_021583320.2,XM_021593675.1,XM_021599850.2,XM_0…
GO:0009150	GO:0009150, purine ribonucleotide metabolic process	611	34	8.55	9.6e-10	NM_001124211.1,NM_001124212.2,NM_001124226.1,NM_001124228.1,unassigned_transcript_12667,unassigned_transcript_12686,unassigned_transcript_12688,unassigned_transcript_12689,unassigned_transcript_12693,XM_021557067.2,XM_021563836.2,XM_021572058.2,XM_021573160.2,XM_021574443.2,XM_021574904.2,XM_021575715.2,XM_021577148.2,XM_021577968.2,XM_021579753.2,XM_021583320.2,XM_021589358.2,XM_021599850.2,XM_0…
GO:0030029	GO:0030029, actin filament-based process	1034	33	14.46	0.03729	NM_001124456.1,NM_001124592.1,XM_021561683.2,XM_021566473.2,XM_021570746.2,XM_021576290.2,XM_021583360.2,XM_021585754.2,XM_021588234.2,XM_021588302.2,XM_021589358.2,XM_021599850.2,XM_021600663.2,XM_021600917.2,XM_021615734.2,XM_021618098.2,XM_021626067.2,XM_036952447.1,XM_036955761.1,XM_036955766.1,XM_036956610.1,XM_036960847.1,XM_036961294.1,XM_036961454.1,XM_036961824.1,XM_036963621.1,XM_036963…
GO:0009725	GO:0009725, response to hormone	1461	31	20.43	6.1e-05	NM_001124211.1,NM_001124212.2,NM_001124226.1,NM_001124592.1,NM_001124688.1,NM_001124713.1,NM_001171862.1,NM_001197213.1,unassigned_transcript_12686,XM_021561683.2,XM_021573382.2,XM_021573383.2,XM_021574443.2,XM_021577403.2,XM_021583360.2,XM_021586223.2,XM_021588302.2,XM_021589358.2,XM_021599850.2,XM_021600663.2,XM_021602612.2,XM_021607382.2,XM_021610465.2,XM_021610678.2,XM_021617147.2,XM_02162606…
GO:0009205	GO:0009205, purine ribonucleoside triphosphate metabolic process	378	28	5.29	2.9e-10	NM_001124228.1,unassigned_transcript_12667,unassigned_transcript_12686,unassigned_transcript_12688,unassigned_transcript_12689,unassigned_transcript_12693,XM_021557067.2,XM_021563836.2,XM_021572058.2,XM_021573160.2,XM_021574443.2,XM_021574904.2,XM_021575715.2,XM_021577148.2,XM_021577968.2,XM_021579753.2,XM_021583320.2,XM_021589358.2,XM_021599850.2,XM_021613166.2,XM_021616957.2,XM_021622063.2,XM_0…
GO:0009167	GO:0009167, purine ribonucleoside monophosphate metabolic process	348	28	4.87	1.1e-09	NM_001124228.1,unassigned_transcript_12667,unassigned_transcript_12686,unassigned_transcript_12688,unassigned_transcript_12689,unassigned_transcript_12693,XM_021557067.2,XM_021563836.2,XM_021572058.2,XM_021573160.2,XM_021574443.2,XM_021574904.2,XM_021575715.2,XM_021577148.2,XM_021577968.2,XM_021579753.2,XM_021583320.2,XM_021589358.2,XM_021599850.2,XM_021613166.2,XM_021616957.2,XM_021622063.2,XM_0…
GO:0006936	GO:0006936, muscle contraction	469	28	6.56	0.00035	NM_001124211.1,NM_001124212.2,NM_001124226.1,NM_001124456.1,NM_001124732.1,NM_001171862.1,NM_001197213.1,XM_021561683.2,XM_021566473.2,XM_021566996.2,XM_021583360.2,XM_021585754.2,XM_021588234.2,XM_021589358.2,XM_021599850.2,XM_021600663.2,XM_021606461.2,XM_021615734.2,XM_021617147.2,XM_021622041.1,XM_021626067.2,XM_036942125.1,XM_036952447.1,XM_036961824.1,XM_036963621.1,XM_036963888.1,XM_036976…
GO:0010647	GO:0010647, positive regulation of cell communication	2210	26	30.91	0.01957	NM_001124211.1,NM_001124212.2,NM_001124226.1,NM_001124228.1,XM_021566294.2,XM_021573470.2,XM_021576290.2,XM_021586570.2,XM_021593675.1,XM_021600663.2,XM_021602075.2,XM_021615734.2,XM_021615971.2,XM_021617147.2,XM_021617461.2,XM_021618098.2,XM_021623571.2,XM_036942125.1,XM_036945522.1,XM_036950954.1,XM_036952447.1,XM_036955766.1,XM_036956772.1,XM_036964548.1,XM_036981686.1,XM_036984628.1
GO:0006941	GO:0006941, striated muscle contraction	237	21	3.31	0.00307	NM_001124211.1,NM_001124212.2,NM_001124226.1,NM_001124456.1,NM_001171862.1,XM_021561683.2,XM_021566473.2,XM_021583360.2,XM_021585754.2,XM_021588234.2,XM_021589358.2,XM_021599850.2,XM_021600663.2,XM_021615734.2,XM_021617147.2,XM_021626067.2,XM_036952447.1,XM_036961824.1,XM_036963621.1,XM_036963888.1,XM_036976224.1
GO:0048738	GO:0048738, cardiac muscle tissue development	324	20	4.53	0.04114	NM_001124211.1,NM_001124212.2,NM_001124226.1,NM_001124456.1,XM_021561683.2,XM_021566473.2,XM_021573470.2,XM_021576290.2,XM_021583360.2,XM_021585754.2,XM_021586223.2,XM_021589358.2,XM_021600663.2,XM_021607382.2,XM_021611842.2,XM_021617147.2,XM_021617461.2,XM_036952447.1,XM_036963621.1,XM_036984628.1
GO:0001568	GO:0001568, blood vessel development	812	20	11.36	0.04149	NM_001124592.1,NM_001171862.1,XM_021561683.2,XM_021573470.2,XM_021576290.2,XM_021579873.2,XM_021583360.2,XM_021586223.2,XM_021600663.2,XM_021607382.2,XM_021611842.2,XM_021617461.2,XM_021618098.2,XM_021623119.2,XM_036952447.1,XM_036952471.1,XM_036954278.1,XM_036975027.1,XM_036975682.1,XM_036984628.1
GO:0022900	GO:0022900, electron transport chain	230	19	3.22	0.00967	NM_001124688.1,unassigned_transcript_12667,unassigned_transcript_12686,unassigned_transcript_12688,unassigned_transcript_12689,unassigned_transcript_12693,XM_021563836.2,XM_021565116.1,XM_021572058.2,XM_021573160.2,XM_021574443.2,XM_021574904.2,XM_021577148.2,XM_021577968.2,XM_021579753.2,XM_021583320.2,XM_021622063.2,XM_021622252.2,XM_036973913.1
GO:0060048	GO:0060048, cardiac muscle contraction	173	17	2.42	0.00041	NM_001124211.1,NM_001124212.2,NM_001124226.1,NM_001124456.1,XM_021561683.2,XM_021566473.2,XM_021583360.2,XM_021585754.2,XM_021588234.2,XM_021589358.2,XM_021600663.2,XM_021615734.2,XM_021617147.2,XM_036952447.1,XM_036961824.1,XM_036963621.1,XM_036963888.1
GO:0001666	GO:0001666, response to hypoxia	532	16	7.44	0.00021	NM_001124211.1,NM_001124212.2,NM_001124226.1,NM_001124592.1,NM_001171862.1,unassigned_transcript_12689,unassigned_transcript_12693,XM_021560886.2,XM_021599850.2,XM_021602075.2,XM_021616733.2,XM_021617147.2,XM_021623571.2,XM_021626067.2,XM_036942125.1,XM_036955766.1
GO:0055002	GO:0055002, striated muscle cell development	315	16	4.41	0.00909	NM_001124211.1,NM_001124212.2,NM_001124226.1,XM_021561683.2,XM_021583360.2,XM_021585754.2,XM_021589358.2,XM_021600663.2,XM_021600917.2,XM_021611842.2,XM_021617147.2,XM_036960847.1,XM_036963621.1,XM_036979050.1,XM_036984725.1,XM_036989306.1
GO:0046677	GO:0046677, response to antibiotic	612	16	8.56	0.02686	NM_001124228.1,NM_001124592.1,NM_001124688.1,NM_001171862.1,unassigned_transcript_12689,unassigned_transcript_12693,XM_021560886.2,XM_021561683.2,XM_021570746.2,XM_021574443.2,XM_021583360.2,XM_021624686.2,XM_036942125.1,XM_036955766.1,XM_036974922.1,XM_036984183.1
GO:0030097	GO:0030097, hemopoiesis	1121	16	15.68	0.03508	NM_001124228.1,NM_001171862.1,XM_021560886.2,XM_021561683.2,XM_021573470.2,XM_021575715.2,XM_021576290.2,XM_021583360.2,XM_021593675.1,XM_021600663.2,XM_021612304.2,XM_021613323.2,XM_036950832.1,XM_036956535.1,XM_036984183.1,XM_036984628.1
GO:0050778	GO:0050778, positive regulation of immune response	667	16	9.33	0.04827	NM_001124211.1,NM_001124212.2,NM_001124226.1,NM_001124228.1,XM_021557067.2,XM_021570746.2,XM_021575715.2,XM_021593675.1,XM_021602075.2,XM_021617147.2,XM_021623571.2,XM_036945522.1,XM_036949561.1,XM_036955766.1,XM_036956772.1,XM_036980588.1
GO:0002027	GO:0002027, regulation of heart rate	131	15	1.83	0.00088	NM_001124211.1,NM_001124212.2,NM_001124226.1,NM_001124676.1,XM_021586588.2,XM_021588234.2,XM_021589358.2,XM_021607721.2,XM_021611842.2,XM_021617147.2,XM_036952447.1,XM_036961824.1,XM_036963621.1,XM_036963888.1,XM_036968771.1
GO:0048812	GO:0048812, neuron projection morphogenesis	1150	13	16.08	0.02325	XM_021573470.2,XM_021586327.2,XM_021602075.2,XM_021623571.2,XM_036945522.1,XM_036949746.1,XM_036952471.1,XM_036955011.1,XM_036956610.1,XM_036956772.1,XM_036964548.1,XM_036980588.1,XM_036981686.1
GO:0033108	GO:0033108, mitochondrial respiratory chain complex assembly	116	13	1.62	0.02583	unassigned_transcript_12667,unassigned_transcript_12686,unassigned_transcript_12689,unassigned_transcript_12693,XM_021563620.2,XM_021565116.1,XM_021572058.2,XM_021573160.2,XM_021574904.2,XM_021577383.2,XM_021577968.2,XM_021579753.2,XM_021622252.2
GO:0007015	GO:0007015, actin filament organization	524	13	7.33	0.042	NM_001124592.1,XM_021570746.2,XM_021576290.2,XM_021588302.2,XM_021599850.2,XM_021600917.2,XM_021618098.2,XM_021626067.2,XM_036955761.1,XM_036955766.1,XM_036963621.1,XM_036984628.1,XM_036989866.1
GO:0006813	GO:0006813, potassium ion transport	248	12	3.47	0.01092	NM_001124211.1,NM_001124212.2,NM_001124226.1,NM_001124676.1,NM_001124732.1,XM_021588234.2,XM_021615734.2,XM_021617147.2,XM_036952447.1,XM_036961824.1,XM_036963888.1,XM_036970221.1
GO:0006120	GO:0006120, mitochondrial electron transport, NADH to ubiquinone	66	11	0.92	1.6e-09	unassigned_transcript_12667,unassigned_transcript_12686,unassigned_transcript_12688,unassigned_transcript_12689,unassigned_transcript_12693,XM_021572058.2,XM_021573160.2,XM_021574904.2,XM_021577968.2,XM_021579753.2,XM_021622252.2
GO:0032981	GO:0032981, mitochondrial respiratory chain complex I assembly	80	10	1.12	1.6e-07	unassigned_transcript_12667,unassigned_transcript_12686,unassigned_transcript_12689,unassigned_transcript_12693,XM_021572058.2,XM_021573160.2,XM_021574904.2,XM_021577968.2,XM_021579753.2,XM_021622252.2
GO:0009168	GO:0009168, purine ribonucleoside monophosphate biosynthetic process	125	10	1.75	1e-05	XM_021557067.2,XM_021599850.2,XM_021613166.2,XM_021616957.2,XM_021622063.2,XM_021624686.2,XM_021626067.2,XM_036947748.1,XM_036949561.1,XM_036976849.1
GO:0006754	GO:0006754, ATP biosynthetic process	166	10	2.32	0.01077	XM_021557067.2,XM_021599850.2,XM_021613166.2,XM_021616957.2,XM_021622063.2,XM_021624686.2,XM_021626067.2,XM_036947748.1,XM_036949561.1,XM_036976849.1
GO:1903779	GO:1903779, regulation of cardiac conduction	67	9	0.94	1.3e-05	NM_001124211.1,NM_001124212.2,NM_001124226.1,XM_021561683.2,XM_021583360.2,XM_021615734.2,XM_021617147.2,XM_036952447.1,XM_036976224.1
GO:0032868	GO:0032868, response to insulin	442	9	6.18	6.3e-05	NM_001124211.1,NM_001124212.2,NM_001124226.1,NM_001124713.1,XM_021573382.2,XM_021573383.2,XM_021610465.2,XM_021617147.2,XM_036971158.1
GO:0032388	GO:0032388, positive regulation of intracellular transport	294	9	4.11	0.00222	NM_001124211.1,NM_001124212.2,NM_001124226.1,NM_001124228.1,XM_021570746.2,XM_021617147.2,XM_036956610.1,XM_036961454.1,XM_036977765.1
GO:0030308	GO:0030308, negative regulation of cell growth	236	9	3.3	0.0152	NM_001124211.1,NM_001124212.2,NM_001124226.1,NM_001124228.1,XM_021579521.2,XM_021617147.2,XM_021618098.2,XM_036945522.1,XM_036956772.1
GO:0006090	GO:0006090, pyruvate metabolic process	143	9	2	0.02438	XM_021557067.2,XM_021563424.2,XM_021569990.2,XM_021599850.2,XM_021613166.2,XM_021626067.2,XM_036949561.1,XM_036973913.1,XM_036984297.1
GO:0045823	GO:0045823, positive regulation of heart contraction	81	9	1.13	0.04134	NM_001124211.1,NM_001124212.2,NM_001124226.1,XM_021561683.2,XM_021583360.2,XM_021611842.2,XM_021615734.2,XM_021617147.2,XM_036963888.1
GO:0001947	GO:0001947, heart looping	95	8	1.33	5.4e-05	XM_021561683.2,XM_021573470.2,XM_021576290.2,XM_021583360.2,XM_021586223.2,XM_021600663.2,XM_021607382.2,XM_021615734.2
GO:0045214	GO:0045214, sarcomere organization	129	8	1.8	0.00046	XM_021561683.2,XM_021583360.2,XM_021589358.2,XM_036960847.1,XM_036963621.1,XM_036979050.1,XM_036984725.1,XM_036989306.1
GO:0007596	GO:0007596, blood coagulation	305	8	4.27	0.01257	XM_021584633.2,XM_021588302.2,XM_021593675.1,XM_021600663.2,XM_021615971.2,XM_036942125.1,XM_036943236.1,XM_036955766.1
GO:0003151	GO:0003151, outflow tract morphogenesis	116	8	1.62	0.0164	XM_021561683.2,XM_021573470.2,XM_021583360.2,XM_021600663.2,XM_021611842.2,XM_021618098.2,XM_036952447.1,XM_036952471.1
GO:0042542	GO:0042542, response to hydrogen peroxide	238	8	3.33	0.04845	NM_001124592.1,NM_001171862.1,unassigned_transcript_12693,XM_021561683.2,XM_021570746.2,XM_021583360.2,XM_036974922.1,XM_036984183.1
GO:0014898	GO:0014898, cardiac muscle hypertrophy in response to stress	46	7	0.64	3.2e-06	NM_001124211.1,NM_001124212.2,NM_001124226.1,XM_021589358.2,XM_021600663.2,XM_021611842.2,XM_021617147.2
GO:0099624	GO:0099624, atrial cardiac muscle cell membrane repolarization	12	7	0.17	0.00055	NM_001124211.1,NM_001124212.2,NM_001124226.1,XM_021588234.2,XM_021617147.2,XM_036961824.1,XM_036963888.1
GO:0072655	GO:0072655, establishment of protein localization to mitochondrion	147	7	2.06	0.00499	NM_001124228.1,XM_021557067.2,XM_021563620.2,XM_021577383.2,XM_036939110.1,XM_036941763.1,XM_036949561.1
GO:0071260	GO:0071260, cellular response to mechanical stimulus	177	7	2.48	0.01226	NM_001124211.1,NM_001124212.2,NM_001124226.1,XM_021589358.2,XM_021617147.2,XM_021618098.2,XM_036984725.1
GO:0010830	GO:0010830, regulation of myotube differentiation	113	7	1.58	0.01865	XM_021561683.2,XM_021569670.2,XM_021583360.2,XM_021585754.2,XM_021589358.2,XM_036961454.1,XM_036984725.1
GO:0001570	GO:0001570, vasculogenesis	111	7	1.55	0.01998	NM_001171862.1,XM_021561683.2,XM_021583360.2,XM_021600663.2,XM_021611842.2,XM_021617461.2,XM_021623119.2
GO:0055010	GO:0055010, ventricular cardiac muscle tissue morphogenesis	64	7	0.9	0.02501	NM_001124456.1,XM_021561683.2,XM_021583360.2,XM_021589358.2,XM_021611842.2,XM_036963621.1,XM_036984628.1
GO:0060452	GO:0060452, positive regulation of cardiac muscle contraction	22	6	0.31	4.3e-07	NM_001124211.1,NM_001124212.2,NM_001124226.1,XM_021615734.2,XM_021617147.2,XM_036963888.1
GO:0042407	GO:0042407, cristae formation	31	6	0.43	3.8e-06	XM_021563620.2,XM_021577383.2,XM_021616957.2,XM_021622063.2,XM_021624686.2,XM_036947748.1
GO:1903115	GO:1903115, regulation of actin filament-based movement	59	6	0.83	1e-05	NM_001124456.1,XM_021566473.2,XM_021600663.2,XM_021615734.2,XM_036952447.1,XM_036963621.1
GO:0010460	GO:0010460, positive regulation of heart rate	46	6	0.64	4.1e-05	NM_001124211.1,NM_001124212.2,NM_001124226.1,XM_021611842.2,XM_021617147.2,XM_036963888.1
GO:0035994	GO:0035994, response to muscle stretch	43	6	0.6	6.3e-05	NM_001124211.1,NM_001124212.2,NM_001124226.1,NM_001124592.1,XM_021585754.2,XM_021617147.2
GO:0009166	GO:0009166, nucleotide catabolic process	169	6	2.36	0.02255	XM_021557067.2,XM_021599850.2,XM_021613166.2,XM_021626067.2,XM_036949561.1,XM_036984183.1
GO:0001678	GO:0001678, cellular glucose homeostasis	204	6	2.85	0.02807	XM_021557067.2,XM_021560886.2,XM_021600663.2,XM_036949561.1,XM_036955766.1,XM_036968771.1
GO:0034404	GO:0034404, nucleobase-containing small molecule biosynthetic process	177	6	2.48	0.03819	XM_021557067.2,XM_021599850.2,XM_021613166.2,XM_021626067.2,XM_036949561.1,XM_036984183.1
GO:0035113	GO:0035113, embryonic appendage morphogenesis	155	6	2.17	0.04075	XM_021573470.2,XM_021586223.2,XM_021586570.2,XM_021607382.2,XM_021618098.2,XM_036952447.1
GO:0060372	GO:0060372, regulation of atrial cardiac muscle cell membrane repolarization	9	5	0.13	6.1e-08	NM_001124211.1,NM_001124212.2,NM_001124226.1,XM_021617147.2,XM_036963888.1
GO:0003215	GO:0003215, cardiac right ventricle morphogenesis	15	5	0.21	7.1e-06	XM_021561683.2,XM_021573470.2,XM_021583360.2,XM_021600663.2,XM_021611842.2
GO:0060413	GO:0060413, atrial septum morphogenesis	21	5	0.29	8.6e-06	XM_021561683.2,XM_021583360.2,XM_021600663.2,XM_021611842.2,XM_036952447.1
GO:0086091	GO:0086091, regulation of heart rate by cardiac conduction	35	5	0.49	0.00012	NM_001124676.1,XM_021588234.2,XM_036952447.1,XM_036961824.1,XM_036963888.1
GO:0086014	GO:0086014, atrial cardiac muscle cell action potential	18	5	0.25	0.00014	XM_021588234.2,XM_021615734.2,XM_036952447.1,XM_036961824.1,XM_036963888.1
GO:0010667	GO:0010667, negative regulation of cardiac muscle cell apoptotic process	37	5	0.52	0.00015	XM_021561683.2,XM_021573470.2,XM_021583360.2,XM_021600663.2,XM_021611842.2
GO:0001936	GO:0001936, regulation of endothelial cell proliferation	170	5	2.38	0.00019	XM_021586223.2,XM_021607382.2,XM_021622063.2,XM_036952471.1,XM_036984628.1
GO:0061621	GO:0061621, canonical glycolysis	39	5	0.55	2e-04	XM_021557067.2,XM_021599850.2,XM_021613166.2,XM_021626067.2,XM_036949561.1
GO:0061049	GO:0061049, cell growth involved in cardiac muscle cell development	44	5	0.62	0.00035	NM_001124211.1,NM_001124212.2,NM_001124226.1,XM_021600663.2,XM_021617147.2
GO:0007339	GO:0007339, binding of sperm to zona pellucida	50	5	0.7	0.00065	NM_001124228.1,XM_021558124.2,XM_021599850.2,XM_021626067.2,XM_036956571.1
GO:0042866	GO:0042866, pyruvate biosynthetic process	57	5	0.8	0.00118	XM_021557067.2,XM_021599850.2,XM_021613166.2,XM_021626067.2,XM_036949561.1
GO:0006986	GO:0006986, response to unfolded protein	220	5	3.08	0.00194	NM_001124228.1,NM_001124592.1,XM_021566380.2,XM_036945522.1,XM_036956772.1
GO:0071711	GO:0071711, basement membrane organization	63	5	0.88	0.0044	XM_021579873.2,XM_036949746.1,XM_036955011.1,XM_036975027.1,XM_036980588.1
GO:0009435	GO:0009435, NAD biosynthetic process	79	5	1.1	0.00496	XM_021557067.2,XM_021599850.2,XM_021613166.2,XM_021626067.2,XM_036949561.1
GO:0009954	GO:0009954, proximal/distal pattern formation	80	5	1.12	0.00523	XM_021576290.2,XM_021586223.2,XM_021586588.2,XM_021607382.2,XM_021607721.2
GO:0060412	GO:0060412, ventricular septum morphogenesis	63	5	0.88	0.00585	XM_021561683.2,XM_021583360.2,XM_021611842.2,XM_021618098.2,XM_036952447.1
GO:0007218	GO:0007218, neuropeptide signaling pathway	94	5	1.31	0.01022	NM_001124211.1,NM_001124212.2,NM_001124226.1,XM_021617147.2,XM_036955766.1
GO:0035094	GO:0035094, response to nicotine	99	5	1.38	0.0126	unassigned_transcript_12689,XM_021560886.2,XM_021599850.2,XM_021626067.2,XM_036942125.1
GO:0055024	GO:0055024, regulation of cardiac muscle tissue development	118	5	1.65	0.0135	XM_021561683.2,XM_021576290.2,XM_021583360.2,XM_021600663.2,XM_021611842.2
GO:0051289	GO:0051289, protein homotetramerization	112	5	1.57	0.02047	XM_021599850.2,XM_021613166.2,XM_021626067.2,XM_036943457.1,XM_036976224.1
GO:0035924	GO:0035924, cellular response to vascular endothelial growth factor stimulus	58	5	0.81	0.03652	NM_001124592.1,XM_021560886.2,XM_021576290.2,XM_036952471.1,XM_036984628.1
GO:0097623	GO:0097623, potassium ion export across plasma membrane	9	5	0.13	0.04054	NM_001124211.1,NM_001124212.2,NM_001124226.1,XM_021617147.2,XM_036963888.1
GO:1903766	GO:1903766, positive regulation of potassium ion export across plasma membrane	5	4	0.07	1.8e-07	NM_001124211.1,NM_001124212.2,NM_001124226.1,XM_021617147.2
GO:1903815	GO:1903815, negative regulation of collecting lymphatic vessel constriction	5	4	0.07	1.8e-07	NM_001124211.1,NM_001124212.2,NM_001124226.1,XM_021617147.2
GO:1902261	GO:1902261, positive regulation of delayed rectifier potassium channel activity	6	4	0.08	5.4e-07	NM_001124211.1,NM_001124212.2,NM_001124226.1,XM_021617147.2
GO:1902514	GO:1902514, regulation of calcium ion transmembrane transport via high voltage-gated calcium channel	8	4	0.11	2.5e-06	NM_001124211.1,NM_001124212.2,NM_001124226.1,XM_021617147.2
GO:1903595	GO:1903595, positive regulation of histamine secretion by mast cell	8	4	0.11	2.5e-06	NM_001124211.1,NM_001124212.2,NM_001124226.1,XM_021617147.2
GO:1901841	GO:1901841, regulation of high voltage-gated calcium channel activity	8	4	0.11	2.5e-06	NM_001124211.1,NM_001124212.2,NM_001124226.1,XM_021617147.2
GO:0098915	GO:0098915, membrane repolarization during ventricular cardiac muscle cell action potential	11	4	0.15	1.1e-05	XM_021588234.2,XM_021615734.2,XM_036961824.1,XM_036963888.1
GO:0010753	GO:0010753, positive regulation of cGMP-mediated signaling	12	4	0.17	1.7e-05	NM_001124211.1,NM_001124212.2,NM_001124226.1,XM_021617147.2
GO:0007168	GO:0007168, receptor guanylyl cyclase signaling pathway	16	4	0.22	5.9e-05	NM_001124211.1,NM_001124212.2,NM_001124226.1,XM_021617147.2
GO:0003222	GO:0003222, ventricular trabecula myocardium morphogenesis	18	4	0.25	9.7e-05	XM_021561683.2,XM_021583360.2,XM_021611842.2,XM_036984628.1
GO:0003085	GO:0003085, negative regulation of systemic arterial blood pressure	28	4	0.39	0.00058	NM_001124211.1,NM_001124212.2,NM_001124226.1,XM_021617147.2
GO:0006182	GO:0006182, cGMP biosynthetic process	30	4	0.42	0.00076	NM_001124211.1,NM_001124212.2,NM_001124226.1,XM_021617147.2
GO:0002888	GO:0002888, positive regulation of myeloid leukocyte mediated immunity	33	4	0.46	0.0011	NM_001124211.1,NM_001124212.2,NM_001124226.1,XM_021617147.2
GO:0007512	GO:0007512, adult heart development	34	4	0.48	0.00124	XM_021561683.2,XM_021573470.2,XM_021583360.2,XM_021589358.2
GO:0030049	GO:0030049, muscle filament sliding	52	4	0.73	0.00595	NM_001124456.1,XM_021566473.2,XM_021589358.2,XM_036963621.1
GO:0048566	GO:0048566, embryonic digestive tract development	81	4	1.13	0.00987	XM_021586223.2,XM_021586570.2,XM_021600663.2,XM_021607382.2
GO:0002931	GO:0002931, response to ischemia	72	4	1.01	0.01823	NM_001124228.1,NM_001124592.1,XM_021557067.2,XM_036949561.1
GO:0061136	GO:0061136, regulation of proteasomal protein catabolic process	228	4	3.19	0.01862	NM_001124228.1,XM_021575945.2,XM_021602075.2,XM_021623571.2
GO:0008407	GO:0008407, chaeta morphogenesis	74	4	1.03	0.01996	XM_021576290.2,XM_021600663.2,XM_036984628.1,XM_036989866.1
GO:0032731	GO:0032731, positive regulation of interleukin-1 beta production	77	4	1.08	0.02274	NM_001124592.1,XM_021557067.2,XM_036948926.1,XM_036949561.1
GO:0007443	GO:0007443, Malpighian tubule morphogenesis	82	4	1.15	0.02786	XM_021579873.2,XM_021589358.2,XM_036975027.1,XM_036984725.1
GO:0051590	GO:0051590, positive regulation of neurotransmitter transport	83	4	1.16	0.02896	NM_001124211.1,NM_001124212.2,NM_001124226.1,XM_021617147.2
GO:0008586	GO:0008586, imaginal disc-derived wing vein morphogenesis	98	4	1.37	0.04858	XM_021576290.2,XM_021586570.2,XM_036984628.1,XM_036989866.1
GO:0051891	GO:0051891, positive regulation of cardioblast differentiation	7	3	0.1	9e-05	XM_021561683.2,XM_021583360.2,XM_021600663.2
GO:0003342	GO:0003342, proepicardium development	9	3	0.13	0.00021	XM_021561683.2,XM_021573470.2,XM_021583360.2
GO:0003278	GO:0003278, apoptotic process involved in heart morphogenesis	13	3	0.18	0.00069	XM_021561683.2,XM_021573470.2,XM_021583360.2
GO:0061314	GO:0061314, Notch signaling involved in heart development	14	3	0.2	0.00087	XM_021576290.2,XM_021611842.2,XM_036984628.1
GO:0030388	GO:0030388, fructose 1,6-bisphosphate metabolic process	15	3	0.21	0.00108	XM_021599850.2,XM_021613166.2,XM_021626067.2
GO:0060347	GO:0060347, heart trabecula formation	20	3	0.28	0.00258	XM_021561683.2,XM_021583360.2,XM_021611842.2
GO:0060307	GO:0060307, regulation of ventricular cardiac muscle cell membrane repolarization	21	3	0.29	0.00297	XM_021615734.2,XM_036952447.1,XM_036963888.1
GO:0042776	GO:0042776, mitochondrial ATP synthesis coupled proton transport	22	3	0.31	0.00341	XM_021616957.2,XM_021622063.2,XM_036947748.1
GO:0035155	GO:0035155, negative regulation of terminal cell fate specification, open tracheal system	23	3	0.32	0.00388	XM_021576290.2,XM_021586570.2,XM_036984628.1
GO:0032780	GO:0032780, negative regulation of ATPase activity	24	3	0.34	0.00439	XM_036939110.1,XM_036941763.1,XM_036982928.1
GO:0046835	GO:0046835, carbohydrate phosphorylation	24	3	0.34	0.00439	XM_021557067.2,XM_021613166.2,XM_036949561.1
GO:0003211	GO:0003211, cardiac ventricle formation	13	3	0.18	0.00511	XM_021561683.2,XM_021573470.2,XM_021583360.2
GO:0048800	GO:0048800, antennal morphogenesis	27	3	0.38	0.00615	XM_021576290.2,XM_036984628.1,XM_036989866.1
GO:0021522	GO:0021522, spinal cord motor neuron differentiation	29	3	0.41	0.00753	XM_021576290.2,XM_021586223.2,XM_021607382.2
GO:0003148	GO:0003148, outflow tract septum morphogenesis	32	3	0.45	0.00991	XM_021561683.2,XM_021583360.2,XM_036952471.1
GO:0033189	GO:0033189, response to vitamin A	36	3	0.5	0.0137	XM_021586223.2,XM_021600663.2,XM_021607382.2
GO:1900181	GO:1900181, negative regulation of protein localization to nucleus	41	3	0.57	0.01801	XM_021588302.2,XM_036945522.1,XM_036956772.1
GO:0010614	GO:0010614, negative regulation of cardiac muscle hypertrophy	41	3	0.57	0.01945	NM_001197213.1,XM_021588302.2,XM_021615971.2
GO:0036297	GO:0036297, interstrand cross-link repair	41	3	0.57	0.01945	XM_021575715.2,XM_021602075.2,XM_021623571.2
GO:0030878	GO:0030878, thyroid gland development	42	3	0.59	0.02073	XM_021561683.2,XM_021573470.2,XM_021583360.2
GO:0046664	GO:0046664, dorsal closure, amnioserosa morphology change	44	3	0.62	0.02344	XM_021589358.2,XM_036961294.1,XM_036984725.1
GO:0070423	GO:0070423, nucleotide-binding oligomerization domain containing signaling pathway	37	3	0.52	0.02552	NM_001124228.1,XM_021602075.2,XM_021623571.2
GO:0043586	GO:0043586, tongue development	46	3	0.64	0.02633	XM_021561683.2,XM_021573470.2,XM_021583360.2
GO:0046331	GO:0046331, lateral inhibition	47	3	0.66	0.02784	XM_021576290.2,XM_036980588.1,XM_036984628.1
GO:0086010	GO:0086010, membrane depolarization during action potential	45	3	0.63	0.02829	NM_001124732.1,XM_036952447.1,XM_036968771.1
GO:0070986	GO:0070986, left/right axis specification	48	3	0.67	0.0294	XM_021576290.2,XM_021589358.2,XM_036984725.1
GO:0008258	GO:0008258, head involution	50	3	0.7	0.03265	XM_021589358.2,XM_021600663.2,XM_036984725.1
GO:0006099	GO:0006099, tricarboxylic acid cycle	51	3	0.71	0.03435	XM_021571480.2,XM_021588302.2,XM_036984297.1
GO:0010765	GO:0010765, positive regulation of sodium ion transport	50	3	0.7	0.0372	XM_021561683.2,XM_021583360.2,XM_036975624.1
GO:0006101	GO:0006101, citrate metabolic process	55	3	0.77	0.04157	XM_021571480.2,XM_021588302.2,XM_036984297.1
GO:0060324	GO:0060324, face development	96	3	1.34	0.04729	XM_021586223.2,XM_021607382.2,XM_021618098.2
GO:0035277	GO:0035277, spiracle morphogenesis, open tracheal system	59	3	0.83	0.04949	XM_021586570.2,XM_021589358.2,XM_036984725.1
GO:0003165	GO:0003165, Purkinje myocyte development	5	2	0.07	0.00189	XM_021561683.2,XM_021583360.2
GO:0003284	GO:0003284, septum primum development	5	2	0.07	0.00189	XM_021600663.2,XM_036952447.1
GO:0045204	GO:0045204, MAPK export from nucleus	5	2	0.07	0.00189	XM_036945522.1,XM_036956772.1
GO:2001245	GO:2001245, regulation of phosphatidylcholine biosynthetic process	5	2	0.07	0.00189	NM_001124713.1,XM_036971158.1
GO:0006741	GO:0006741, NADP biosynthetic process	5	2	0.07	0.00189	XM_021571480.2,XM_036973913.1
GO:0010735	GO:0010735, positive regulation of transcription via serum response element binding	5	2	0.07	0.00189	XM_021561683.2,XM_021583360.2
GO:0055005	GO:0055005, ventricular cardiac myofibril assembly	5	2	0.07	0.00189	XM_021561683.2,XM_021583360.2
GO:0048692	GO:0048692, negative regulation of axon extension involved in regeneration	6	2	0.08	0.00281	XM_036945522.1,XM_036956772.1
GO:0060926	GO:0060926, cardiac pacemaker cell development	6	2	0.08	0.00281	XM_021561683.2,XM_021583360.2
GO:0060040	GO:0060040, retinal bipolar neuron differentiation	6	2	0.08	0.00281	XM_021586588.2,XM_021607721.2
GO:0090242	GO:0090242, retinoic acid receptor signaling pathway involved in somitogenesis	6	2	0.08	0.00281	XM_021586223.2,XM_021607382.2
GO:0003166	GO:0003166, bundle of His development	7	2	0.1	0.0039	XM_021561683.2,XM_021583360.2
GO:1902527	GO:1902527, positive regulation of protein monoubiquitination	7	2	0.1	0.0039	XM_021602075.2,XM_021623571.2
GO:0072656	GO:0072656, maintenance of protein location in mitochondrion	7	2	0.1	0.0039	XM_021557067.2,XM_036949561.1
GO:1990169	GO:1990169, stress response to copper ion	7	2	0.1	0.0039	XM_036945522.1,XM_036956772.1
GO:0060853	GO:0060853, Notch signaling pathway involved in arterial endothelial cell fate commitment	7	2	0.1	0.0039	XM_021576290.2,XM_021611842.2
GO:0055014	GO:0055014, atrial cardiac muscle cell development	7	2	0.1	0.0039	XM_021561683.2,XM_021583360.2
GO:0003186	GO:0003186, tricuspid valve morphogenesis	8	2	0.11	0.00515	XM_021600663.2,XM_021611842.2
GO:0035912	GO:0035912, dorsal aorta morphogenesis	8	2	0.11	0.00515	XM_021611842.2,XM_036984628.1
GO:0034316	GO:0034316, negative regulation of Arp2/3 complex-mediated actin nucleation	9	2	0.13	0.00657	XM_021599850.2,XM_021626067.2
GO:0060971	GO:0060971, embryonic heart tube left/right pattern formation	9	2	0.13	0.00657	XM_021561683.2,XM_021583360.2
GO:0060923	GO:0060923, cardiac muscle cell fate commitment	9	2	0.13	0.00657	XM_021561683.2,XM_021583360.2
GO:0002138	GO:0002138, retinoic acid biosynthetic process	10	2	0.14	0.00813	XM_021586223.2,XM_021607382.2
GO:0045040	GO:0045040, protein insertion into mitochondrial outer membrane	10	2	0.14	0.00813	XM_021563620.2,XM_021577383.2
GO:0055091	GO:0055091, phospholipid homeostasis	10	2	0.14	0.00813	NM_001124713.1,XM_036971158.1
GO:0032471	GO:0032471, negative regulation of endoplasmic reticulum calcium ion concentration	11	2	0.15	0.00985	XM_021566294.2,XM_036982928.1
GO:0061304	GO:0061304, retinal blood vessel morphogenesis	12	2	0.17	0.01171	XM_021579873.2,XM_036975027.1
GO:0045964	GO:0045964, positive regulation of dopamine metabolic process	12	2	0.17	0.01171	NM_001124688.1,XM_036942125.1
GO:1902510	GO:1902510, regulation of apoptotic DNA fragmentation	13	2	0.18	0.01371	XM_036939110.1,XM_036941763.1
GO:0006000	GO:0006000, fructose metabolic process	13	2	0.18	0.01371	XM_021599850.2,XM_021626067.2
GO:0009631	GO:0009631, cold acclimation	13	2	0.18	0.01371	NM_001124592.1,XM_021600917.2
GO:0090063	GO:0090063, positive regulation of microtubule nucleation	13	2	0.18	0.01371	NM_001124228.1,XM_036967072.1
GO:0038063	GO:0038063, collagen-activated tyrosine kinase receptor signaling pathway	13	2	0.18	0.01371	XM_021579873.2,XM_036975027.1
GO:0060841	GO:0060841, venous blood vessel development	13	2	0.18	0.01371	XM_021561683.2,XM_021583360.2
GO:0031444	GO:0031444, slow-twitch skeletal muscle fiber contraction	9	2	0.13	0.01392	NM_001171862.1,XM_021589358.2
GO:0003174	GO:0003174, mitral valve development	16	2	0.22	0.01393	XM_021600663.2,XM_036952447.1
GO:0071073	GO:0071073, positive regulation of phospholipid biosynthetic process	14	2	0.2	0.01585	NM_001124713.1,XM_036971158.1
GO:0061032	GO:0061032, visceral serous pericardium development	14	2	0.2	0.01585	XM_021560886.2,XM_021573470.2
GO:0015871	GO:0015871, choline transport	14	2	0.2	0.01585	NM_001124732.1,XM_021566996.2
GO:0010359	GO:0010359, regulation of anion channel activity	14	2	0.2	0.01585	XM_021557067.2,XM_036949561.1
GO:0003144	GO:0003144, embryonic heart tube formation	15	2	0.21	0.01813	XM_021573470.2,XM_036980588.1
GO:0035157	GO:0035157, negative regulation of fusion cell fate specification	15	2	0.21	0.01813	XM_021576290.2,XM_036984628.1
GO:1900118	GO:1900118, negative regulation of execution phase of apoptosis	15	2	0.21	0.01813	XM_036939110.1,XM_036941763.1
GO:1902255	GO:1902255, positive regulation of intrinsic apoptotic signaling pathway by p53 class mediator	15	2	0.21	0.01813	XM_021602075.2,XM_021623571.2
GO:0010832	GO:0010832, negative regulation of myotube differentiation	16	2	0.22	0.02053	XM_021561683.2,XM_021583360.2
GO:1904851	GO:1904851, positive regulation of establishment of protein localization to telomere	16	2	0.22	0.02053	XM_021558124.2,XM_036956571.1
GO:0015740	GO:0015740, C4-dicarboxylate transport	16	2	0.22	0.02053	XM_036942125.1,XM_036986998.1
GO:0003184	GO:0003184, pulmonary valve morphogenesis	17	2	0.24	0.02305	XM_021611842.2,XM_036952447.1
GO:0060979	GO:0060979, vasculogenesis involved in coronary vascular morphogenesis	17	2	0.24	0.02305	XM_021600663.2,XM_021617461.2
GO:0075733	GO:0075733, intracellular transport of virus	17	2	0.24	0.02305	XM_021602075.2,XM_021623571.2
GO:0003180	GO:0003180, aortic valve morphogenesis	18	2	0.25	0.0257	XM_021600663.2,XM_021615971.2
GO:0007451	GO:0007451, dorsal/ventral lineage restriction, imaginal disc	18	2	0.25	0.0257	XM_021576290.2,XM_036984628.1
GO:0042749	GO:0042749, regulation of circadian sleep/wake cycle	59	2	0.83	0.02775	XM_021600917.2,XM_036942125.1
GO:0042744	GO:0042744, hydrogen peroxide catabolic process	19	2	0.27	0.02846	XM_036943457.1,XM_036955011.1
GO:1900425	GO:1900425, negative regulation of defense response to bacterium	19	2	0.27	0.02846	XM_036945522.1,XM_036956772.1
GO:0007496	GO:0007496, anterior midgut development	19	2	0.27	0.02846	XM_021589358.2,XM_036984725.1
GO:1904059	GO:1904059, regulation of locomotor rhythm	19	2	0.27	0.02846	XM_036964548.1,XM_036981686.1
GO:0033194	GO:0033194, response to hydroperoxide	20	2	0.28	0.03134	unassigned_transcript_12667,XM_036943457.1
GO:0060045	GO:0060045, positive regulation of cardiac muscle cell proliferation	20	2	0.28	0.03134	XM_021600663.2,XM_021611842.2
GO:0006776	GO:0006776, vitamin A metabolic process	20	2	0.28	0.03134	XM_021586223.2,XM_021607382.2
GO:0061154	GO:0061154, endothelial tube morphogenesis	20	2	0.28	0.03134	XM_021617461.2,XM_036984628.1
GO:0045468	GO:0045468, regulation of R8 cell spacing in compound eye	21	2	0.29	0.03433	XM_021576290.2,XM_036984628.1
GO:0016330	GO:0016330, second mitotic wave involved in compound eye morphogenesis	21	2	0.29	0.03433	XM_021576290.2,XM_036984628.1
GO:0014883	GO:0014883, transition between fast and slow fiber	21	2	0.29	0.03433	NM_001124456.1,XM_021589358.2
GO:0031036	GO:0031036, myosin II filament assembly	21	2	0.29	0.03433	XM_021589358.2,XM_036984725.1
GO:0042428	GO:0042428, serotonin metabolic process	21	2	0.29	0.03433	NM_001124688.1,XM_036984183.1
GO:0051016	GO:0051016, barbed-end actin filament capping	22	2	0.31	0.03742	NM_001124592.1,XM_021570746.2
GO:0061327	GO:0061327, anterior Malpighian tubule development	22	2	0.31	0.03742	XM_021579873.2,XM_036975027.1
GO:0030720	GO:0030720, oocyte localization involved in germarium-derived egg chamber formation	22	2	0.31	0.03742	XM_021576290.2,XM_036984628.1
GO:0035096	GO:0035096, larval midgut cell programmed cell death	23	2	0.32	0.04061	XM_021602075.2,XM_021623571.2
GO:0060289	GO:0060289, compartment boundary maintenance	23	2	0.32	0.04061	XM_021589358.2,XM_036984725.1
GO:1990573	GO:1990573, potassium ion import across plasma membrane	23	2	0.32	0.04061	XM_021588234.2,XM_036961824.1
GO:0098840	GO:0098840, protein transport along microtubule	11	2	0.15	0.04119	NM_001124592.1,XM_036974324.1
GO:0051904	GO:0051904, pigment granule transport	28	2	0.39	0.04124	XM_036961294.1,XM_036989866.1
GO:0072337	GO:0072337, modified amino acid transport	24	2	0.34	0.04391	XM_021566996.2,XM_036947549.1
GO:0060575	GO:0060575, intestinal epithelial cell differentiation	24	2	0.34	0.04391	XM_021600663.2,XM_021615971.2
GO:0042276	GO:0042276, error-prone translesion synthesis	25	2	0.35	0.04729	XM_021602075.2,XM_021623571.2
GO:1900426	GO:1900426, positive regulation of defense response to bacterium	25	2	0.35	0.04729	XM_036945522.1,XM_036956772.1
GO:0006297	GO:0006297, nucleotide-excision repair, DNA gap filling	25	2	0.35	0.04729	XM_021602075.2,XM_021623571.2
GO:0072189	GO:0072189, ureter development	25	2	0.35	0.04729	XM_021586223.2,XM_021607382.2

## Sheet: DOC_vs_Eple_DOC_GO_BP_DOWNreg
GO.ID	Term	Annotated	Significant	Expected	weightFisher	Genes
GO:0045595	GO:0045595, regulation of cell differentiation	2389	24	14.95	0.01463	NM_001124342.2,NM_001124447.1,NM_001124705.1,NM_001172498.1,XM_021562690.2,XM_021566699.2,XM_021573858.2,XM_021583609.2,XM_021585887.2,XM_021589625.2,XM_021597929.1,XM_021599489.2,XM_021604393.2,XM_021608824.2,XM_021609100.2,XM_021615572.2,XM_021617535.2,XM_021617900.2,XM_036939191.1,XM_036942715.1,XM_036948163.1,XM_036953028.1,XM_036958645.1,XM_036985000.1
GO:0043067	GO:0043067, regulation of programmed cell death	2004	24	12.54	0.02648	NM_001124342.2,NM_001124447.1,NM_001124705.1,NM_001160509.1,NM_001160576.1,NM_001172498.1,XM_021559104.2,XM_021561660.2,XM_021573858.2,XM_021583609.2,XM_021585887.2,XM_021597929.1,XM_021599529.2,XM_021606836.2,XM_021613247.2,XM_021617535.2,XM_021617900.2,XM_021621365.2,XM_021621480.2,XM_036939191.1,XM_036942715.1,XM_036953028.1,XM_036958645.1,XM_036961716.1
GO:0001701	GO:0001701, in utero embryonic development	457	11	2.86	0.00395	NM_001124447.1,NM_001160509.1,NM_001160576.1,NM_001172498.1,XM_021569965.2,XM_021573858.2,XM_021578727.2,XM_021589301.2,XM_021605478.2,XM_036939191.1,XM_036985000.1
GO:0002252	GO:0002252, immune effector process	1199	11	7.5	0.00592	NM_001124447.1,NM_001124705.1,NM_001172498.1,XM_021564786.2,XM_021569965.2,XM_021585887.2,XM_021589299.2,XM_021589301.2,XM_021597929.1,XM_021619247.2,XM_036958645.1
GO:0000122	GO:0000122, negative regulation of transcription by RNA polymerase II	931	11	5.83	0.0301	NM_001124447.1,NM_001172498.1,XM_021578727.2,XM_021583609.2,XM_021589276.2,XM_021611751.2,XM_021613247.2,XM_021617535.2,XM_021617900.2,XM_036942715.1,XM_036987211.1
GO:0001501	GO:0001501, skeletal system development	635	10	3.97	5e-04	XM_021578929.2,XM_021583609.2,XM_021587278.2,XM_021589759.2,XM_021605478.2,XM_021613000.2,XM_021617900.2,XM_036942715.1,XM_036953028.1,XM_036985000.1
GO:0009791	GO:0009791, post-embryonic development	1168	10	7.31	0.02083	NM_001124705.1,XM_021562690.2,XM_021566699.2,XM_021587278.2,XM_021589759.2,XM_021608824.2,XM_021613000.2,XM_021615572.2,XM_021617900.2,XM_036987211.1
GO:0007283	GO:0007283, spermatogenesis	601	9	3.76	0.02639	NM_001160509.1,XM_021572087.2,XM_021574823.2,XM_021578929.2,XM_021599489.2,XM_021604393.2,XM_036939720.1,XM_036958645.1,XM_036987211.1
GO:0043588	GO:0043588, skin development	317	9	1.98	0.03212	XM_021572149.2,XM_021573858.2,XM_021577471.2,XM_021589276.2,XM_021589299.2,XM_021589301.2,XM_021599271.2,XM_036939720.1,XM_036987211.1
GO:0043407	GO:0043407, negative regulation of MAP kinase activity	124	8	0.78	1e-06	XM_021566699.2,XM_021583609.2,XM_021599489.2,XM_021604393.2,XM_021615572.2,XM_021617535.2,XM_021621846.2,XM_036942715.1
GO:0030217	GO:0030217, T cell differentiation	317	8	1.98	0.0014	XM_021573858.2,XM_021583609.2,XM_021585887.2,XM_021590079.2,XM_021597929.1,XM_021617535.2,XM_036942715.1,XM_036948163.1
GO:0045216	GO:0045216, cell-cell junction organization	386	8	2.42	0.00822	XM_021587927.2,XM_021589299.2,XM_021597725.2,XM_021601275.2,XM_021609100.2,XM_021618926.2,XM_036972734.1,XM_036985000.1
GO:0071229	GO:0071229, cellular response to acid chemical	301	8	1.88	0.00868	NM_001124447.1,NM_001172498.1,XM_021562690.2,XM_021578727.2,XM_021583609.2,XM_021617535.2,XM_036939720.1,XM_036942715.1
GO:0045055	GO:0045055, regulated exocytosis	919	8	5.75	0.01214	XM_021572149.2,XM_021589299.2,XM_021589301.2,XM_021597929.1,XM_021601114.2,XM_021619247.2,XM_036953028.1,XM_036972734.1
GO:0071260	GO:0071260, cellular response to mechanical stimulus	177	7	1.11	0.00012	XM_021562690.2,XM_021583609.2,XM_021585887.2,XM_021599529.2,XM_021617535.2,XM_036942715.1,XM_036985000.1
GO:0010259	GO:0010259, multicellular organism aging	429	7	2.68	0.00059	NM_001124705.1,XM_021572087.2,XM_021585710.2,XM_021587278.2,XM_021589759.2,XM_021613000.2,XM_021617900.2
GO:0031667	GO:0031667, response to nutrient levels	791	7	4.95	0.0109	NM_001124705.1,NM_001160576.1,XM_021583609.2,XM_021589301.2,XM_021617535.2,XM_036939191.1,XM_036942715.1
GO:0051259	GO:0051259, protein complex oligomerization	636	7	3.98	0.02812	XM_021562690.2,XM_021569965.2,XM_021588333.2,XM_021601114.2,XM_036939720.1,XM_036977064.1,XM_036985000.1
GO:0060048	GO:0060048, cardiac muscle contraction	173	7	1.08	0.03299	NM_001124342.2,XM_021562690.2,XM_021589299.2,XM_021589301.2,XM_021599489.2,XM_021604393.2,XM_036985000.1
GO:0072347	GO:0072347, response to anesthetic	172	6	1.08	0.00072	NM_001124342.2,XM_021583609.2,XM_021585887.2,XM_021617535.2,XM_036942715.1,XM_036977064.1
GO:0032869	GO:0032869, cellular response to insulin stimulus	347	6	2.17	0.00081	NM_001160509.1,XM_021573858.2,XM_021583609.2,XM_021617535.2,XM_036939191.1,XM_036942715.1
GO:0060359	GO:0060359, response to ammonium ion	210	6	1.31	0.00201	NM_001124342.2,XM_021583609.2,XM_021585887.2,XM_021617535.2,XM_036942715.1,XM_036977064.1
GO:0007623	GO:0007623, circadian rhythm	339	6	2.12	0.00502	XM_021583609.2,XM_021599099.2,XM_021617535.2,XM_021621480.2,XM_036942715.1,XM_036977064.1
GO:0050866	GO:0050866, negative regulation of cell activation	215	6	1.35	0.02956	NM_001124447.1,NM_001172498.1,XM_021558252.2,XM_021609100.2,XM_036948163.1,XM_036972734.1
GO:0045471	GO:0045471, response to ethanol	342	6	2.14	0.03093	XM_021583609.2,XM_021599489.2,XM_021604393.2,XM_021617535.2,XM_036942715.1,XM_036977064.1
GO:0048599	GO:0048599, oocyte development	305	6	1.91	0.04114	NM_001124705.1,XM_021566699.2,XM_021583609.2,XM_021615572.2,XM_021617535.2,XM_036942715.1
GO:0071347	GO:0071347, cellular response to interleukin-1	197	6	1.23	0.04529	NM_001124447.1,NM_001172498.1,XM_021578727.2,XM_021583609.2,XM_021617535.2,XM_036942715.1
GO:0001975	GO:0001975, response to amphetamine	50	5	0.31	1.4e-05	XM_021583609.2,XM_021599489.2,XM_021604393.2,XM_021617535.2,XM_036942715.1
GO:0050873	GO:0050873, brown fat cell differentiation	53	5	0.33	1.9e-05	NM_001124447.1,NM_001172498.1,XM_021560156.2,XM_021599489.2,XM_021604393.2
GO:0070268	GO:0070268, cornification	64	5	0.4	4.9e-05	XM_021572149.2,XM_021589299.2,XM_021589301.2,XM_021599271.2,XM_036939720.1
GO:0097366	GO:0097366, response to bronchodilator	84	5	0.53	0.00018	XM_021583609.2,XM_021599489.2,XM_021604393.2,XM_021617535.2,XM_036942715.1
GO:0071320	GO:0071320, cellular response to cAMP	88	5	0.55	0.00022	XM_021573858.2,XM_021583609.2,XM_021617535.2,XM_036942715.1,XM_036958645.1
GO:0032024	GO:0032024, positive regulation of insulin secretion	111	5	0.69	0.00108	XM_021587278.2,XM_021589759.2,XM_021613000.2,XM_036958645.1,XM_036985000.1
GO:0006486	GO:0006486, protein glycosylation	235	5	1.47	0.00221	NM_001160576.1,NM_001165125.2,XM_021587278.2,XM_021589759.2,XM_021613000.2
GO:0048709	GO:0048709, oligodendrocyte differentiation	128	5	0.8	0.00264	NM_001124342.2,XM_021583609.2,XM_021617535.2,XM_036942715.1,XM_036972734.1
GO:0009749	GO:0009749, response to glucose	287	5	1.8	0.00383	XM_021583609.2,XM_021617535.2,XM_036942715.1,XM_036958645.1,XM_036985000.1
GO:0071236	GO:0071236, cellular response to antibiotic	203	5	1.27	0.00886	XM_021578727.2,XM_021583609.2,XM_021617535.2,XM_036942715.1,XM_036958645.1
GO:0007009	GO:0007009, plasma membrane organization	140	5	0.88	0.01731	NM_001124342.2,XM_021587278.2,XM_021589759.2,XM_021613000.2,XM_036972734.1
GO:0030856	GO:0030856, regulation of epithelial cell differentiation	200	5	1.25	0.01823	NM_001124447.1,NM_001172498.1,XM_021573858.2,XM_021608824.2,XM_036958645.1
GO:0030728	GO:0030728, ovulation	77	5	0.48	0.04798	XM_021583609.2,XM_021599489.2,XM_021604393.2,XM_021617535.2,XM_036942715.1
GO:0007428	GO:0007428, primary branching, open tracheal system	24	4	0.15	1.4e-05	NM_001124705.1,XM_021566699.2,XM_021615572.2,XM_021617900.2
GO:0048169	GO:0048169, regulation of long-term neuronal synaptic plasticity	45	4	0.28	0.00017	XM_021583609.2,XM_021613247.2,XM_021617535.2,XM_036942715.1
GO:1904018	GO:1904018, positive regulation of vasculature development	246	4	1.54	0.00056	NM_001124342.2,XM_021583609.2,XM_021617535.2,XM_036942715.1
GO:0042130	GO:0042130, negative regulation of T cell proliferation	62	4	0.39	6e-04	NM_001124447.1,NM_001172498.1,XM_021609100.2,XM_036948163.1
GO:0048644	GO:0048644, muscle organ morphogenesis	141	4	0.88	0.00076	XM_021562690.2,XM_021587278.2,XM_021589759.2,XM_021613000.2
GO:0007427	GO:0007427, epithelial cell migration, open tracheal system	66	4	0.41	0.00077	XM_021583609.2,XM_021617535.2,XM_021617900.2,XM_036942715.1
GO:0002931	GO:0002931, response to ischemia	72	4	0.45	0.00106	XM_021583609.2,XM_021617535.2,XM_036942715.1,XM_036985000.1
GO:0060337	GO:0060337, type I interferon signaling pathway	68	4	0.43	0.00237	XM_021583609.2,XM_021585887.2,XM_021617535.2,XM_036942715.1
GO:0042220	GO:0042220, response to cocaine	85	4	0.53	0.00408	XM_021583609.2,XM_021617535.2,XM_036942715.1,XM_036977064.1
GO:0007398	GO:0007398, ectoderm development	83	4	0.52	0.00666	XM_021583609.2,XM_021617535.2,XM_021617900.2,XM_036942715.1
GO:0042659	GO:0042659, regulation of cell fate specification	126	4	0.79	0.00672	NM_001124705.1,XM_021566699.2,XM_021615572.2,XM_021617900.2
GO:0035914	GO:0035914, skeletal muscle cell differentiation	105	4	0.66	0.00898	XM_021583609.2,XM_021609100.2,XM_021617535.2,XM_036942715.1
GO:0001892	GO:0001892, embryonic placenta development	123	4	0.77	0.01024	NM_001124447.1,NM_001172498.1,XM_021573858.2,XM_036939191.1
GO:0014911	GO:0014911, positive regulation of smooth muscle cell migration	90	4	0.56	0.01519	XM_021583609.2,XM_021617535.2,XM_036942715.1,XM_036985000.1
GO:1901988	GO:1901988, negative regulation of cell cycle phase transition	281	4	1.76	0.01837	XM_021573858.2,XM_021599529.2,XM_021613247.2,XM_036987211.1
GO:0043525	GO:0043525, positive regulation of neuron apoptotic process	99	4	0.62	0.02045	XM_021559104.2,XM_021583609.2,XM_021617535.2,XM_036942715.1
GO:0045727	GO:0045727, positive regulation of translation	170	4	1.06	0.02189	XM_021587278.2,XM_021589759.2,XM_021613000.2,XM_036939720.1
GO:0035264	GO:0035264, multicellular organism growth	274	4	1.71	0.02811	NM_001124705.1,XM_021561660.2,XM_021573858.2,XM_021578727.2
GO:0090183	GO:0090183, regulation of kidney development	74	4	0.46	0.04171	XM_021583609.2,XM_021608824.2,XM_021617535.2,XM_036942715.1
GO:0007298	GO:0007298, border follicle cell migration	209	4	1.31	0.04201	NM_001124705.1,XM_021562690.2,XM_021597725.2,XM_036963442.1
GO:2000182	GO:2000182, regulation of progesterone biosynthetic process	5	3	0.03	2.3e-06	XM_021583609.2,XM_021617535.2,XM_036942715.1
GO:0060280	GO:0060280, negative regulation of ovulation	5	3	0.03	2.3e-06	XM_021583609.2,XM_021617535.2,XM_036942715.1
GO:0072300	GO:0072300, positive regulation of metanephric glomerulus development	6	3	0.04	4.7e-06	XM_021583609.2,XM_021617535.2,XM_036942715.1
GO:0098759	GO:0098759, cellular response to interleukin-8	6	3	0.04	4.7e-06	XM_021583609.2,XM_021617535.2,XM_036942715.1
GO:0071506	GO:0071506, cellular response to mycophenolic acid	6	3	0.04	4.7e-06	XM_021583609.2,XM_021617535.2,XM_036942715.1
GO:0072262	GO:0072262, metanephric glomerular mesangial cell proliferation involved in metanephros development	6	3	0.04	4.7e-06	XM_021583609.2,XM_021617535.2,XM_036942715.1
GO:0036146	GO:0036146, cellular response to mycotoxin	6	3	0.04	4.7e-06	XM_021583609.2,XM_021617535.2,XM_036942715.1
GO:0071873	GO:0071873, response to norepinephrine	8	3	0.05	1.3e-05	XM_021583609.2,XM_021617535.2,XM_036942715.1
GO:0071504	GO:0071504, cellular response to heparin	9	3	0.06	1.9e-05	XM_021583609.2,XM_021617535.2,XM_036942715.1
GO:0034465	GO:0034465, response to carbon monoxide	10	3	0.06	2.7e-05	XM_021583609.2,XM_021617535.2,XM_036942715.1
GO:0072126	GO:0072126, positive regulation of glomerular mesangial cell proliferation	11	3	0.07	3.8e-05	XM_021583609.2,XM_021617535.2,XM_036942715.1
GO:0060124	GO:0060124, positive regulation of growth hormone secretion	11	3	0.07	3.8e-05	XM_021587278.2,XM_021589759.2,XM_021613000.2
GO:0071317	GO:0071317, cellular response to isoquinoline alkaloid	12	3	0.08	5e-05	XM_021583609.2,XM_021617535.2,XM_036942715.1
GO:1902949	GO:1902949, positive regulation of tau-protein kinase activity	14	3	0.09	8.2e-05	XM_021583609.2,XM_021617535.2,XM_036942715.1
GO:0071455	GO:0071455, cellular response to hyperoxia	14	3	0.09	8.2e-05	XM_021583609.2,XM_021617535.2,XM_036942715.1
GO:0061476	GO:0061476, response to anticoagulant	16	3	0.1	0.00012	XM_021583609.2,XM_021617535.2,XM_036942715.1
GO:1900194	GO:1900194, negative regulation of oocyte maturation	18	3	0.11	0.00018	XM_021583609.2,XM_021617535.2,XM_036942715.1
GO:0071372	GO:0071372, cellular response to follicle-stimulating hormone stimulus	18	3	0.11	0.00018	XM_021583609.2,XM_021617535.2,XM_036942715.1
GO:0016204	GO:0016204, determination of muscle attachment site	18	3	0.11	0.00018	XM_021583609.2,XM_021617535.2,XM_036942715.1
GO:0060283	GO:0060283, negative regulation of oocyte development	19	3	0.12	0.00021	XM_021583609.2,XM_021617535.2,XM_036942715.1
GO:0072327	GO:0072327, vulval cell fate specification	21	3	0.13	0.00029	NM_001124705.1,XM_021566699.2,XM_021615572.2
GO:1905880	GO:1905880, negative regulation of oogenesis	21	3	0.13	0.00029	XM_021583609.2,XM_021617535.2,XM_036942715.1
GO:0007390	GO:0007390, germ-band shortening	23	3	0.14	0.00038	XM_021583609.2,XM_021617535.2,XM_036942715.1
GO:0033233	GO:0033233, regulation of protein sumoylation	26	3	0.16	0.00055	XM_021583609.2,XM_021617535.2,XM_036942715.1
GO:0046886	GO:0046886, positive regulation of hormone biosynthetic process	27	3	0.17	0.00062	XM_021583609.2,XM_021617535.2,XM_036942715.1
GO:0071480	GO:0071480, cellular response to gamma radiation	28	3	0.18	0.00069	XM_021583609.2,XM_021617535.2,XM_036942715.1
GO:0043951	GO:0043951, negative regulation of cAMP-mediated signaling	29	3	0.18	0.00077	NM_001160509.1,XM_021599489.2,XM_021604393.2
GO:0051447	GO:0051447, negative regulation of meiotic cell cycle	32	3	0.2	0.00103	XM_021566699.2,XM_021615572.2,XM_036987211.1
GO:0044849	GO:0044849, estrous cycle	32	3	0.2	0.00103	XM_021583609.2,XM_021617535.2,XM_036942715.1
GO:0002544	GO:0002544, chronic inflammatory response	36	3	0.23	0.00145	NM_001124447.1,NM_001172498.1,XM_036985000.1
GO:0061418	GO:0061418, regulation of transcription from RNA polymerase II promoter in response to hypoxia	45	3	0.28	0.00278	XM_021583609.2,XM_021617535.2,XM_036942715.1
GO:0040026	GO:0040026, positive regulation of vulval development	46	3	0.29	0.00296	NM_001124705.1,XM_021566699.2,XM_021615572.2
GO:0032722	GO:0032722, positive regulation of chemokine production	49	3	0.31	0.00354	XM_021583609.2,XM_021617535.2,XM_036942715.1
GO:0036498	GO:0036498, IRE1-mediated unfolded protein response	60	3	0.38	0.00626	XM_021587278.2,XM_021589759.2,XM_021613000.2
GO:0055026	GO:0055026, negative regulation of cardiac muscle tissue development	60	3	0.38	0.00626	XM_021599489.2,XM_021604393.2,XM_036985000.1
GO:0031069	GO:0031069, hair follicle morphogenesis	61	3	0.38	0.00655	XM_021572149.2,XM_021589276.2,XM_036939720.1
GO:0051170	GO:0051170, import into nucleus	231	3	1.45	0.00757	NM_001124705.1,XM_021606836.2,XM_021611751.2
GO:0051602	GO:0051602, response to electrical stimulus	66	3	0.41	0.00815	XM_021583609.2,XM_021617535.2,XM_036942715.1
GO:0070498	GO:0070498, interleukin-1-mediated signaling pathway	66	3	0.41	0.00815	XM_021583609.2,XM_021617535.2,XM_036942715.1
GO:0045600	GO:0045600, positive regulation of fat cell differentiation	66	3	0.41	0.00815	NM_001124447.1,NM_001172498.1,XM_021573858.2
GO:0061063	GO:0061063, positive regulation of nematode larval development	66	3	0.41	0.00815	NM_001124705.1,XM_021566699.2,XM_021615572.2
GO:0046622	GO:0046622, positive regulation of organ growth	71	3	0.44	0.00995	XM_021587278.2,XM_021589759.2,XM_021613000.2
GO:0035335	GO:0035335, peptidyl-tyrosine dephosphorylation	72	3	0.45	0.01034	XM_021566699.2,XM_021615572.2,XM_021621846.2
GO:0097421	GO:0097421, liver regeneration	76	3	0.48	0.01197	NM_001124447.1,NM_001172498.1,XM_036958645.1
GO:0032731	GO:0032731, positive regulation of interleukin-1 beta production	77	3	0.48	0.0124	XM_021583609.2,XM_021617535.2,XM_036942715.1
GO:0060291	GO:0060291, long-term synaptic potentiation	82	3	0.51	0.01468	XM_021583609.2,XM_021617535.2,XM_036942715.1
GO:0007455	GO:0007455, eye-antennal disc morphogenesis	88	3	0.55	0.01771	NM_001124705.1,XM_021562690.2,XM_021617900.2
GO:0002385	GO:0002385, mucosal immune response	50	3	0.31	0.02304	XM_021566699.2,XM_021615572.2,XM_036963442.1
GO:0045669	GO:0045669, positive regulation of osteoblast differentiation	100	3	0.63	0.02475	NM_001124447.1,NM_001172498.1,XM_036985000.1
GO:0060135	GO:0060135, maternal process involved in female pregnancy	98	3	0.61	0.03044	XM_021599489.2,XM_021604393.2,XM_036985000.1
GO:0045670	GO:0045670, regulation of osteoclast differentiation	83	3	0.52	0.03564	NM_001124447.1,NM_001172498.1,XM_021589625.2
GO:0007525	GO:0007525, somatic muscle development	118	3	0.74	0.03774	XM_021583609.2,XM_021617535.2,XM_036942715.1
GO:0022898	GO:0022898, regulation of transmembrane transporter activity	254	3	1.59	0.04872	XM_036958645.1,XM_036977064.1,XM_036985000.1
GO:2000118	GO:2000118, regulation of sodium-dependent phosphate transport	5	2	0.03	0.00038	NM_001124447.1,NM_001172498.1
GO:1900924	GO:1900924, negative regulation of glycine import across plasma membrane	5	2	0.03	0.00038	XM_021599489.2,XM_021604393.2
GO:0035711	GO:0035711, T-helper 1 cell activation	5	2	0.03	0.00038	NM_001124447.1,NM_001172498.1
GO:0086073	GO:0086073, bundle of His cell-Purkinje myocyte adhesion involved in cell communication	7	2	0.04	8e-04	XM_021589299.2,XM_021589301.2
GO:2000617	GO:2000617, positive regulation of histone H3-K9 acetylation	7	2	0.04	8e-04	NM_001124447.1,NM_001172498.1
GO:0071895	GO:0071895, odontoblast differentiation	9	2	0.06	0.00135	NM_001124447.1,NM_001172498.1
GO:0071881	GO:0071881, adenylate cyclase-inhibiting adrenergic receptor signaling pathway	10	2	0.06	0.00169	XM_021599489.2,XM_021604393.2
GO:0060087	GO:0060087, relaxation of vascular associated smooth muscle	11	2	0.07	0.00205	XM_021599489.2,XM_021604393.2
GO:0051127	GO:0051127, positive regulation of actin nucleation	12	2	0.08	0.00245	XM_021569965.2,XM_036953028.1
GO:0060712	GO:0060712, spongiotrophoblast layer development	14	2	0.09	0.00335	XM_021573858.2,XM_036939191.1
GO:0060059	GO:0060059, embryonic retina morphogenesis in camera-type eye	14	2	0.09	0.00335	XM_021583609.2,XM_036942715.1
GO:0051581	GO:0051581, negative regulation of neurotransmitter uptake	15	2	0.09	0.00385	XM_021599489.2,XM_021604393.2
GO:0086103	GO:0086103, G protein-coupled receptor signaling pathway involved in heart process	15	2	0.09	0.00385	XM_021599489.2,XM_021604393.2
GO:0010519	GO:0010519, negative regulation of phospholipase activity	15	2	0.09	0.00385	XM_021599489.2,XM_021604393.2
GO:0061052	GO:0061052, negative regulation of cell growth involved in cardiac muscle cell development	15	2	0.09	0.00385	XM_021599489.2,XM_021604393.2
GO:1990440	GO:1990440, positive regulation of transcription from RNA polymerase II promoter in response to endoplasmic reticulum stress	16	2	0.1	0.00439	NM_001124447.1,NM_001172498.1
GO:0070121	GO:0070121, Kupffer's vesicle development	17	2	0.11	0.00495	XM_036958645.1,XM_036985000.1
GO:0098911	GO:0098911, regulation of ventricular cardiac muscle cell action potential	17	2	0.11	0.00495	XM_021589299.2,XM_021589301.2
GO:0072574	GO:0072574, hepatocyte proliferation	18	2	0.11	0.00555	NM_001124447.1,NM_001172498.1
GO:0032753	GO:0032753, positive regulation of interleukin-4 production	19	2	0.12	0.00617	NM_001124447.1,NM_001172498.1
GO:0002070	GO:0002070, epithelial cell maturation	19	2	0.12	0.00617	XM_021572149.2,XM_036985000.1
GO:0042509	GO:0042509, regulation of tyrosine phosphorylation of STAT protein	70	2	0.44	0.00621	NM_001281388.1,XM_036939191.1
GO:0060452	GO:0060452, positive regulation of cardiac muscle contraction	22	2	0.14	0.00824	XM_021599489.2,XM_021604393.2
GO:0045938	GO:0045938, positive regulation of circadian sleep/wake cycle, sleep	24	2	0.15	0.00977	XM_021599099.2,XM_036977064.1
GO:0060644	GO:0060644, mammary gland epithelial cell differentiation	28	2	0.18	0.01316	NM_001124447.1,NM_001172498.1
GO:0016338	GO:0016338, calcium-independent cell-cell adhesion via plasma membrane cell-adhesion molecules	31	2	0.19	0.016	XM_021587927.2,XM_021618926.2
GO:0008293	GO:0008293, torso signaling pathway	31	2	0.19	0.016	NM_001124705.1,XM_021617900.2
GO:2000810	GO:2000810, regulation of bicellular tight junction assembly	31	2	0.19	0.016	XM_021601275.2,XM_036985000.1
GO:0007430	GO:0007430, terminal branching, open tracheal system	33	2	0.21	0.01802	XM_021597725.2,XM_021613256.2
GO:0035316	GO:0035316, non-sensory hair organization	106	2	0.66	0.01858	XM_021562690.2,XM_036987211.1
GO:0045200	GO:0045200, establishment of neuroblast polarity	34	2	0.21	0.01907	XM_021562690.2,XM_021597725.2
GO:0007512	GO:0007512, adult heart development	34	2	0.21	0.01907	XM_021562690.2,XM_036985000.1
GO:0086091	GO:0086091, regulation of heart rate by cardiac conduction	35	2	0.22	0.02014	XM_021589299.2,XM_021589301.2
GO:0061436	GO:0061436, establishment of skin barrier	35	2	0.22	0.02014	XM_021572149.2,XM_036939720.1
GO:2000144	GO:2000144, positive regulation of DNA-templated transcription, initiation	35	2	0.22	0.02014	NM_001124447.1,NM_001172498.1
GO:0035160	GO:0035160, maintenance of epithelial integrity, open tracheal system	35	2	0.22	0.02014	XM_021566699.2,XM_021615572.2
GO:2000726	GO:2000726, negative regulation of cardiac muscle cell differentiation	35	2	0.22	0.02014	XM_021599489.2,XM_021604393.2
GO:0033598	GO:0033598, mammary gland epithelial cell proliferation	35	2	0.22	0.02014	NM_001124447.1,NM_001172498.1
GO:0001916	GO:0001916, positive regulation of T cell mediated cytotoxicity	37	2	0.23	0.02236	XM_021585887.2,XM_021597929.1
GO:0055119	GO:0055119, relaxation of cardiac muscle	38	2	0.24	0.02351	XM_021599489.2,XM_021604393.2
GO:0003016	GO:0003016, respiratory system process	41	2	0.26	0.0271	XM_021561660.2,XM_021605478.2
GO:0007395	GO:0007395, dorsal closure, spreading of leading edge cells	41	2	0.26	0.0271	NM_001124705.1,XM_021562690.2
GO:0048703	GO:0048703, embryonic viscerocranium morphogenesis	42	2	0.26	0.02834	XM_021583609.2,XM_036942715.1
GO:0016339	GO:0016339, calcium-dependent cell-cell adhesion via plasma membrane cell adhesion molecules	47	2	0.29	0.03487	XM_021589299.2,XM_021589301.2
GO:0031116	GO:0031116, positive regulation of microtubule polymerization	47	2	0.29	0.03487	XM_021599489.2,XM_021604393.2
GO:0010592	GO:0010592, positive regulation of lamellipodium assembly	48	2	0.3	0.03624	XM_021569965.2,XM_021597725.2
GO:0018149	GO:0018149, peptide cross-linking	50	2	0.31	0.03905	XM_021599271.2,XM_036939720.1
GO:0070534	GO:0070534, protein K63-linked ubiquitination	50	2	0.31	0.03905	NM_001160509.1,XM_021566168.2
GO:0006953	GO:0006953, acute-phase response	52	2	0.33	0.04193	NM_001124447.1,NM_001172498.1
GO:0006977	GO:0006977, DNA damage response, signal transduction by p53 class mediator resulting in cell cycle arrest	52	2	0.33	0.04193	XM_021599529.2,XM_021613247.2
GO:0003158	GO:0003158, endothelium development	161	2	1.01	0.04298	NM_001124342.2,XM_036985000.1
GO:0007426	GO:0007426, tracheal outgrowth, open tracheal system	54	2	0.34	0.04489	NM_001124705.1,XM_021617900.2
GO:0006738	GO:0006738, nicotinamide riboside catabolic process	5	1	0.03	0.0309	XM_021597929.1
GO:0007429	GO:0007429, secondary branching, open tracheal system	5	1	0.03	0.0309	XM_021617900.2
GO:2001256	GO:2001256, regulation of store-operated calcium entry	5	1	0.03	0.0309	XM_036977064.1
GO:1905867	GO:1905867, epididymis development	5	1	0.03	0.0309	XM_036985000.1
GO:2000451	GO:2000451, positive regulation of CD8-positive, alpha-beta T cell extravasation	5	1	0.03	0.0309	XM_021585887.2
GO:0046115	GO:0046115, guanosine catabolic process	5	1	0.03	0.0309	XM_021597929.1
GO:0003165	GO:0003165, Purkinje myocyte development	5	1	0.03	0.0309	XM_021589299.2
GO:0030726	GO:0030726, male germline ring canal formation	5	1	0.03	0.0309	XM_021572087.2
GO:0003294	GO:0003294, atrial ventricular junction remodeling	5	1	0.03	0.0309	XM_036985000.1
GO:1902159	GO:1902159, regulation of cyclic nucleotide-gated ion channel activity	5	1	0.03	0.0309	XM_036958645.1
GO:0007053	GO:0007053, spindle assembly involved in male meiosis	5	1	0.03	0.0309	XM_021574823.2
GO:0046836	GO:0046836, glycolipid transport	5	1	0.03	0.0309	NM_001165092.2
GO:0006161	GO:0006161, deoxyguanosine catabolic process	5	1	0.03	0.0309	XM_021597929.1
GO:0006148	GO:0006148, inosine catabolic process	5	1	0.03	0.0309	XM_021597929.1
GO:0006149	GO:0006149, deoxyinosine catabolic process	5	1	0.03	0.0309	XM_021597929.1
GO:0034418	GO:0034418, urate biosynthetic process	5	1	0.03	0.0309	XM_021597929.1
GO:1903378	GO:1903378, positive regulation of oxidative stress-induced neuron intrinsic apoptotic signaling pathway	5	1	0.03	0.0309	XM_021559104.2
GO:0061043	GO:0061043, regulation of vascular wound healing	5	1	0.03	0.0309	NM_001124342.2
GO:0046070	GO:0046070, dGTP metabolic process	6	1	0.04	0.03697	XM_021597929.1
GO:0030913	GO:0030913, paranodal junction assembly	6	1	0.04	0.03697	XM_036972734.1
GO:1902685	GO:1902685, positive regulation of receptor localization to synapse	6	1	0.04	0.03697	NM_001124705.1
GO:2000987	GO:2000987, positive regulation of behavioral fear response	6	1	0.04	0.03697	XM_036985000.1
GO:1903795	GO:1903795, regulation of inorganic anion transmembrane transport	6	1	0.04	0.03697	XM_036958645.1
GO:0071673	GO:0071673, positive regulation of smooth muscle cell chemotaxis	6	1	0.04	0.03697	XM_036985000.1
GO:1902950	GO:1902950, regulation of dendritic spine maintenance	6	1	0.04	0.03697	XM_036977064.1
GO:0060903	GO:0060903, positive regulation of meiosis I	6	1	0.04	0.03697	NM_001160509.1
GO:0035143	GO:0035143, caudal fin morphogenesis	6	1	0.04	0.03697	XM_036985000.1
GO:0038171	GO:0038171, cannabinoid signaling pathway	6	1	0.04	0.03697	XM_021589625.2
GO:1903961	GO:1903961, positive regulation of anion transmembrane transport	6	1	0.04	0.03697	XM_036958645.1
GO:0071454	GO:0071454, cellular response to anoxia	6	1	0.04	0.03697	XM_036958645.1
GO:0007342	GO:0007342, fusion of sperm to egg plasma membrane involved in single fertilization	7	1	0.04	0.04299	XM_036972734.1
GO:0010312	GO:0010312, detoxification of zinc ion	7	1	0.04	0.04299	XM_021585710.2
GO:2001225	GO:2001225, regulation of chloride transport	7	1	0.04	0.04299	XM_036958645.1
GO:0010232	GO:0010232, vascular transport	7	1	0.04	0.04299	XM_036985000.1
GO:0097049	GO:0097049, motor neuron apoptotic process	7	1	0.04	0.04299	XM_021585887.2
GO:0010764	GO:0010764, negative regulation of fibroblast migration	7	1	0.04	0.04299	XM_021558252.2
GO:0035377	GO:0035377, transepithelial water transport	7	1	0.04	0.04299	XM_036958645.1
GO:0070236	GO:0070236, negative regulation of activation-induced cell death of T cells	7	1	0.04	0.04299	XM_021585887.2
GO:0006183	GO:0006183, GTP biosynthetic process	7	1	0.04	0.04299	XM_021597929.1
GO:0071409	GO:0071409, cellular response to cycloheximide	7	1	0.04	0.04299	XM_021578727.2
GO:2000074	GO:2000074, regulation of type B pancreatic cell development	8	1	0.05	0.04898	XM_036958645.1
GO:2000020	GO:2000020, positive regulation of male gonad development	8	1	0.05	0.04898	XM_036958645.1
GO:0048205	GO:0048205, COPI coating of Golgi vesicle	8	1	0.05	0.04898	XM_021601114.2
GO:0060075	GO:0060075, regulation of resting membrane potential	8	1	0.05	0.04898	XM_021576416.2
GO:0060982	GO:0060982, coronary artery morphogenesis	8	1	0.05	0.04898	XM_021617900.2
GO:0003104	GO:0003104, positive regulation of glomerular filtration	8	1	0.05	0.04898	XM_036985000.1
GO:1904714	GO:1904714, regulation of chaperone-mediated autophagy	8	1	0.05	0.04898	XM_021613247.2
GO:0060371	GO:0060371, regulation of atrial cardiac muscle cell membrane depolarization	8	1	0.05	0.04898	XM_036985000.1
GO:0009997	GO:0009997, negative regulation of cardioblast cell fate specification	8	1	0.05	0.04898	XM_021617900.2
GO:1902172	GO:1902172, regulation of keratinocyte apoptotic process	8	1	0.05	0.04898	XM_021573858.2
GO:1904582	GO:1904582, positive regulation of intracellular mRNA localization	8	1	0.05	0.04898	XM_021573858.2
GO:0071499	GO:0071499, cellular response to laminar fluid shear stress	8	1	0.05	0.04898	XM_021578727.2
GO:0031449	GO:0031449, regulation of slow-twitch skeletal muscle fiber contraction	8	1	0.05	0.04898	XM_021562690.2
GO:1905459	GO:1905459, regulation of vascular associated smooth muscle cell apoptotic process	8	1	0.05	0.04898	XM_036958645.1
GO:1901070	GO:1901070, guanosine-containing compound biosynthetic process	8	1	0.05	0.04898	XM_021597929.1

## Sheet: DOC_vs_Eple_DOC_GO_MF_Upreg
GO.ID	Term	Annotated	Significant	Expected	weightFisher	Genes
GO:0016887	GO:0016887, ATP hydrolysis activity	401	13	5.59	0.00404	NM_001124228.1,XM_021558124.2,XM_021567933.2,XM_021575715.2,XM_021589358.2,XM_021600917.2,XM_021610540.2,XM_021622063.2,XM_021624686.2,XM_036947505.1,XM_036970221.1,XM_036984725.1,XM_036989866.1
GO:0003779	GO:0003779, actin binding	381	12	5.31	0.04803	NM_001124456.1,NM_001124592.1,XM_021570746.2,XM_021599850.2,XM_021626067.2,XM_036953442.1,XM_036955761.1,XM_036955766.1,XM_036960847.1,XM_036963621.1,XM_036974324.1,XM_036989866.1
GO:0008137	GO:0008137, NADH dehydrogenase (ubiquinone) activity	61	11	0.85	6.4e-10	unassigned_transcript_12667,unassigned_transcript_12686,unassigned_transcript_12688,unassigned_transcript_12689,unassigned_transcript_12693,XM_021572058.2,XM_021573160.2,XM_021574904.2,XM_021577968.2,XM_021579753.2,XM_021622252.2
GO:0005524	GO:0005524, ATP binding	385	10	5.37	0.04324	NM_001124228.1,XM_021557067.2,XM_021589358.2,XM_021600917.2,XM_021602612.2,XM_021610540.2,XM_021613166.2,XM_021622063.2,XM_036949561.1,XM_036989866.1
GO:0004672	GO:0004672, protein kinase activity	607	9	8.46	0.001	XM_021557067.2,XM_021562846.2,XM_021566473.2,XM_021617461.2,XM_036949561.1,XM_036952471.1,XM_036955766.1,XM_036979050.1,XM_036989306.1
GO:0002020	GO:0002020, protease binding	175	7	2.44	0.0247	NM_001124228.1,XM_021593675.1,XM_021599850.2,XM_021602075.2,XM_021623571.2,XM_021626067.2,XM_036964045.1
GO:0051428	GO:0051428, peptide hormone receptor binding	31	5	0.43	5.7e-05	NM_001124211.1,NM_001124212.2,NM_001124226.1,XM_021617147.2,XM_036974922.1
GO:0071855	GO:0071855, neuropeptide receptor binding	38	5	0.53	0.00026	NM_001124211.1,NM_001124212.2,NM_001124226.1,XM_021617147.2,XM_036974922.1
GO:0051082	GO:0051082, unfolded protein binding	138	5	1.92	0.04385	NM_001124228.1,NM_001124592.1,XM_021558124.2,XM_021600917.2,XM_036956571.1
GO:0031432	GO:0031432, titin binding	16	4	0.22	5.8e-05	NM_001197213.1,XM_036963621.1,XM_036979050.1,XM_036989306.1
GO:0005184	GO:0005184, neuropeptide hormone activity	29	4	0.4	0.00066	NM_001124211.1,NM_001124212.2,NM_001124226.1,XM_021617147.2
GO:0032027	GO:0032027, myosin light chain binding	35	4	0.49	0.00136	XM_021566473.2,XM_021589358.2,XM_036984725.1,XM_036989866.1
GO:0044183	GO:0044183, protein folding chaperone	43	4	0.6	0.00295	NM_001124228.1,NM_001124592.1,XM_021558124.2,XM_036956571.1
GO:0008307	GO:0008307, structural constituent of muscle	73	4	1.02	0.01885	XM_021585754.2,XM_036963621.1,XM_036979050.1,XM_036989306.1
GO:1902282	GO:1902282, voltage-gated potassium channel activity involved in ventricular cardiac muscle cell action potential repolarization	9	3	0.13	0.00021	XM_021588234.2,XM_036961824.1,XM_036963888.1
GO:0045296	GO:0045296, cadherin binding	46	3	0.64	0.02608	XM_036979050.1,XM_036989306.1,XM_036989866.1
GO:0008579	GO:0008579, JUN kinase phosphatase activity	5	2	0.07	0.00188	XM_036945522.1,XM_036956772.1
GO:0004332	GO:0004332, fructose-bisphosphate aldolase activity	5	2	0.07	0.00188	XM_021599850.2,XM_021626067.2
GO:0019158	GO:0019158, mannokinase activity	6	2	0.08	0.00279	XM_021557067.2,XM_036949561.1
GO:0001758	GO:0001758, retinal dehydrogenase activity	6	2	0.08	0.00279	XM_021586223.2,XM_021607382.2
GO:0004340	GO:0004340, glucokinase activity	6	2	0.08	0.00279	XM_021557067.2,XM_036949561.1
GO:0008865	GO:0008865, fructokinase activity	6	2	0.08	0.00279	XM_021557067.2,XM_036949561.1
GO:0008131	GO:0008131, primary amine oxidase activity	7	2	0.1	0.00388	NM_001124688.1,XM_021560886.2
GO:0050543	GO:0050543, icosatetraenoic acid binding	7	2	0.1	0.00388	NM_001124713.1,XM_036971158.1
GO:0030023	GO:0030023, extracellular matrix constituent conferring elasticity	7	2	0.1	0.00388	XM_021579873.2,XM_036975027.1
GO:0016918	GO:0016918, retinal binding	8	2	0.11	0.00512	XM_021586223.2,XM_021607382.2
GO:0070061	GO:0070061, fructose binding	9	2	0.13	0.00652	XM_021599850.2,XM_021626067.2
GO:0042834	GO:0042834, peptidoglycan binding	11	2	0.15	0.00978	XM_021557067.2,XM_036949561.1
GO:0031005	GO:0031005, filamin binding	11	2	0.15	0.00978	XM_021566380.2,XM_036948215.1
GO:0015467	GO:0015467, G-protein activated inward rectifier potassium channel activity	11	2	0.15	0.00978	XM_021588234.2,XM_036961824.1
GO:0005536	GO:0005536, glucose binding	12	2	0.17	0.01163	XM_021557067.2,XM_036949561.1
GO:0046933	GO:0046933, proton-transporting ATP synthase activity, rotational mechanism	12	2	0.17	0.01163	XM_021622063.2,XM_021624686.2
GO:0003857	GO:0003857, 3-hydroxyacyl-CoA dehydrogenase activity	13	2	0.18	0.01363	XM_021573382.2,XM_021573383.2
GO:0004029	GO:0004029, aldehyde dehydrogenase (NAD+) activity	13	2	0.18	0.01363	XM_021586223.2,XM_021607382.2
GO:0005283	GO:0005283, amino acid:sodium symporter activity	14	2	0.2	0.01575	XM_021566996.2,XM_036947549.1
GO:0048407	GO:0048407, platelet-derived growth factor binding	15	2	0.21	0.01801	XM_021579873.2,XM_036975027.1
GO:0051371	GO:0051371, muscle alpha-actinin binding	16	2	0.22	0.0204	XM_036960847.1,XM_036963621.1
GO:0034237	GO:0034237, protein kinase A regulatory subunit binding	16	2	0.22	0.0204	XM_021588302.2,XM_036963888.1
GO:0005324	GO:0005324, long-chain fatty acid transporter activity	16	2	0.22	0.0204	NM_001124713.1,XM_036971158.1
GO:0017017	GO:0017017, MAP kinase tyrosine/serine/threonine phosphatase activity	17	2	0.24	0.02291	XM_036945522.1,XM_036956772.1
GO:0072349	GO:0072349, modified amino acid transmembrane transporter activity	18	2	0.25	0.02554	XM_021566996.2,XM_036947549.1
GO:0008121	GO:0008121, ubiquinol-cytochrome-c reductase activity	18	2	0.25	0.02554	XM_021574443.2,XM_021583320.2
GO:0004745	GO:0004745, NAD-retinol dehydrogenase activity	20	2	0.28	0.03114	XM_021586223.2,XM_021607382.2

## Sheet: DOC_vs_Eple_DOC_GO_MF_DOWNreg
GO.ID	Term	Annotated	Significant	Expected	weightFisher	Genes
GO:0019900	GO:0019900, kinase binding	868	8	5.26	0.01327	NM_001124447.1,NM_001124705.1,NM_001172498.1,XM_021597725.2,XM_021599529.2,XM_021609100.2,XM_021621846.2,XM_036985000.1
GO:0046982	GO:0046982, protein heterodimerization activity	614	8	3.72	0.03172	NM_001124447.1,NM_001172498.1,XM_021559104.2,XM_021562690.2,XM_021599529.2,XM_036939720.1,XM_036948163.1,XM_036977064.1
GO:0000979	GO:0000979, RNA polymerase II core promoter sequence-specific DNA binding	30	6	0.18	2.1e-08	NM_001124447.1,NM_001172498.1,XM_021583609.2,XM_021599529.2,XM_021617535.2,XM_036942715.1
GO:0001227	GO:0001227, DNA-binding transcription repressor activity, RNA polymerase II-specific	218	6	1.32	0.00203	NM_001124447.1,NM_001172498.1,XM_021589276.2,XM_021611751.2,XM_021617900.2,XM_036987211.1
GO:0035035	GO:0035035, histone acetyltransferase binding	68	5	0.41	5.5e-05	NM_001124447.1,NM_001172498.1,XM_021583609.2,XM_021617535.2,XM_036942715.1
GO:0044389	GO:0044389, ubiquitin-like protein ligase binding	423	5	2.56	0.00226	NM_001124342.2,NM_001124447.1,NM_001160509.1,NM_001172498.1,XM_021566168.2
GO:0015075	GO:0015075, ion transmembrane transporter activity	802	5	4.86	0.04214	XM_021576416.2,XM_021585710.2,XM_021613256.2,XM_036958645.1,XM_036985000.1
GO:0044729	GO:0044729, hemi-methylated DNA-binding	5	3	0.03	2.1e-06	XM_021583609.2,XM_021617535.2,XM_036942715.1
GO:0010385	GO:0010385, double-stranded methylated DNA binding	6	3	0.04	4.2e-06	XM_021583609.2,XM_021617535.2,XM_036942715.1
GO:0035259	GO:0035259, glucocorticoid receptor binding	23	3	0.14	0.00035	NM_001124447.1,NM_001172498.1,XM_021617900.2
GO:1990841	GO:1990841, promoter-specific chromatin binding	55	3	0.33	0.00447	XM_021583609.2,XM_021617535.2,XM_036942715.1
GO:0048487	GO:0048487, beta-tubulin binding	62	3	0.38	0.00625	XM_021599489.2,XM_021604393.2,XM_036985000.1
GO:0004725	GO:0004725, protein tyrosine phosphatase activity	69	3	0.42	0.0084	XM_021566699.2,XM_021615572.2,XM_021621846.2
GO:0097110	GO:0097110, scaffold protein binding	109	3	0.66	0.02835	XM_036939720.1,XM_036977064.1,XM_036985000.1
GO:0001882	GO:0001882, nucleoside binding	323	3	1.96	0.0416	NM_001124705.1,XM_021560156.2,XM_021597929.1
GO:0086083	GO:0086083, cell adhesive protein binding involved in bundle of His cell-Purkinje myocyte communication	7	2	0.04	0.00075	XM_021589299.2,XM_021589301.2
GO:0045295	GO:0045295, gamma-catenin binding	9	2	0.05	0.00127	XM_021589299.2,XM_021589301.2
GO:0016493	GO:0016493, C-C chemokine receptor activity	15	2	0.09	0.00361	NM_001124342.2,XM_021590079.2
GO:0032395	GO:0032395, MHC class II receptor activity	16	2	0.1	0.00411	XM_036939720.1,XM_036948163.1
GO:0017017	GO:0017017, MAP kinase tyrosine/serine/threonine phosphatase activity	17	2	0.1	0.00464	XM_021566699.2,XM_021615572.2
GO:0022832	GO:0022832, voltage-gated channel activity	160	2	0.97	0.01207	XM_021576416.2,XM_036985000.1
GO:0001618	GO:0001618, virus receptor activity	31	2	0.19	0.01503	XM_021587927.2,XM_021618926.2
GO:0032027	GO:0032027, myosin light chain binding	35	2	0.21	0.01893	NM_001124342.2,XM_021562690.2
GO:0071889	GO:0071889, 14-3-3 protein binding	38	2	0.23	0.02211	XM_021572087.2,XM_021573858.2
GO:0001965	GO:0001965, G-protein alpha-subunit binding	48	2	0.29	0.03413	XM_021599489.2,XM_021604393.2
GO:0035256	GO:0035256, G protein-coupled glutamate receptor binding	5	1	0.03	0.02993	XM_036977064.1
GO:0080132	GO:0080132, fatty acid alpha-hydroxylase activity	5	1	0.03	0.02993	XM_021566168.2
GO:0086075	GO:0086075, gap junction channel activity involved in cardiac conduction electrical coupling	5	1	0.03	0.02993	XM_036985000.1
GO:0035381	GO:0035381, ATP-gated ion channel activity	6	1	0.04	0.03581	XM_036958645.1
GO:0055077	GO:0055077, gap junction hemi-channel activity	6	1	0.04	0.03581	XM_036985000.1
GO:0008330	GO:0008330, protein tyrosine/threonine phosphatase activity	6	1	0.04	0.03581	XM_021621846.2
GO:0004771	GO:0004771, sterol esterase activity	7	1	0.04	0.04165	XM_021575755.2
GO:0004731	GO:0004731, purine-nucleoside phosphorylase activity	7	1	0.04	0.04165	XM_021597929.1
GO:0016494	GO:0016494, C-X-C chemokine receptor activity	7	1	0.04	0.04165	NM_001124342.2
GO:0015925	GO:0015925, galactosidase activity	7	1	0.04	0.04165	XM_021619247.2
GO:0098809	GO:0098809, nitrite reductase activity	7	1	0.04	0.04165	XM_021558252.2
GO:0016936	GO:0016936, galactoside binding	8	1	0.05	0.04746	XM_021619247.2
GO:0016717	GO:0016717, oxidoreductase activity, acting on paired donors, with oxidation of a pair of donors resulting in the reduction of molecular oxygen to two molecules of water	8	1	0.05	0.04746	XM_021574823.2

## Sheet: DOC_vs_Eple_DOC_GO_CC_Upreg
GO.ID	Term	Annotated	Significant	Expected	weightFisher	Genes
GO:0005759	GO:0005759, mitochondrial matrix	499	22	7.03	1.4e-05	NM_001124228.1,NM_001124592.1,NM_001124713.1,XM_021557081.2,XM_021559882.2,XM_021571480.2,XM_021573382.2,XM_021573383.2,XM_021574904.2,XM_021577968.2,XM_021588302.2,XM_021604832.2,XM_021616957.2,XM_021618559.2,XM_021620272.2,XM_021622063.2,XM_036939110.1,XM_036941763.1,XM_036942125.1,XM_036947748.1,XM_036971158.1,XM_036984297.1
GO:0015629	GO:0015629, actin cytoskeleton	446	18	6.29	0.04485	NM_001124456.1,XM_021560886.2,XM_021566380.2,XM_021570746.2,XM_021584571.2,XM_021589358.2,XM_021599850.2,XM_021606461.2,XM_021622041.1,XM_021626067.2,XM_036948215.1,XM_036955761.1,XM_036960847.1,XM_036963621.1,XM_036979050.1,XM_036984725.1,XM_036989306.1,XM_036989866.1
GO:0044297	GO:0044297, cell body	901	14	12.7	0.03515	NM_001124228.1,NM_001124592.1,unassigned_transcript_12667,XM_021558124.2,XM_021566473.2,XM_021570746.2,XM_021586327.2,XM_021602075.2,XM_021623571.2,XM_036956571.1,XM_036968771.1,XM_036974922.1,XM_036984183.1,XM_036984667.1
GO:0005747	GO:0005747, mitochondrial respiratory chain complex I	67	13	0.94	7.5e-12	unassigned_transcript_12667,unassigned_transcript_12686,unassigned_transcript_12688,unassigned_transcript_12689,unassigned_transcript_12693,XM_021563836.2,XM_021572058.2,XM_021573160.2,XM_021574904.2,XM_021577148.2,XM_021577968.2,XM_021579753.2,XM_021622252.2
GO:0030018	GO:0030018, Z disc	195	13	2.75	3.9e-06	NM_001124592.1,NM_001197213.1,XM_021585754.2,XM_021589358.2,XM_021599850.2,XM_021600917.2,XM_021626067.2,XM_036955761.1,XM_036960847.1,XM_036963621.1,XM_036979050.1,XM_036984725.1,XM_036989306.1
GO:0043209	GO:0043209, myelin sheath	304	13	4.29	0.00038	XM_021558124.2,XM_021563424.2,XM_021574443.2,XM_021579753.2,XM_021599850.2,XM_021602075.2,XM_021616957.2,XM_021622063.2,XM_021623571.2,XM_021626067.2,XM_036947748.1,XM_036956571.1,XM_036974922.1
GO:0005741	GO:0005741, mitochondrial outer membrane	194	9	2.73	0.01324	NM_001124688.1,XM_021557067.2,XM_021563620.2,XM_021577383.2,XM_021588302.2,XM_021602075.2,XM_021623571.2,XM_036949561.1,XM_036950832.1
GO:0016459	GO:0016459, myosin complex	68	8	0.96	0.00632	XM_021589358.2,XM_021606461.2,XM_021622041.1,XM_036963621.1,XM_036979050.1,XM_036984725.1,XM_036989306.1,XM_036989866.1
GO:0031430	GO:0031430, M band	94	7	1.33	0.00036	NM_001124592.1,NM_001197213.1,XM_021599850.2,XM_021626067.2,XM_036963621.1,XM_036979050.1,XM_036989306.1
GO:0005604	GO:0005604, basement membrane	121	7	1.71	0.04915	XM_021559216.2,XM_021579873.2,XM_036949746.1,XM_036955011.1,XM_036966140.1,XM_036975027.1,XM_036975682.1
GO:0042383	GO:0042383, sarcolemma	163	6	2.3	0.04451	XM_021560886.2,XM_021588234.2,XM_036961824.1,XM_036963888.1,XM_036979050.1,XM_036989306.1
GO:0031093	GO:0031093, platelet alpha granule lumen	94	5	1.33	0.01055	XM_021593675.1,XM_021599850.2,XM_021618353.2,XM_021626067.2,XM_036943236.1
GO:0042629	GO:0042629, mast cell granule	12	4	0.17	1.7e-05	NM_001124211.1,NM_001124212.2,NM_001124226.1,XM_021617147.2
GO:0005859	GO:0005859, muscle myosin complex	39	4	0.55	0.00214	XM_021589358.2,XM_036963621.1,XM_036979050.1,XM_036989306.1
GO:0008076	GO:0008076, voltage-gated potassium channel complex	77	4	1.09	0.02332	NM_001124676.1,XM_021588234.2,XM_036961824.1,XM_036963888.1
GO:0005863	GO:0005863, striated muscle myosin thick filament	5	3	0.07	2.7e-05	XM_036963621.1,XM_036979050.1,XM_036989306.1
GO:0097512	GO:0097512, cardiac myofibril	12	3	0.17	0.00055	NM_001124456.1,NM_001124592.1,XM_036963621.1
GO:0000276	GO:0000276, mitochondrial proton-transporting ATP synthase complex, coupling factor F(o)	15	3	0.21	0.00111	XM_021616957.2,XM_021624686.2,XM_036947748.1
GO:0002199	GO:0002199, zona pellucida receptor complex	23	3	0.32	0.00397	NM_001124228.1,XM_021558124.2,XM_036956571.1
GO:0016461	GO:0016461, unconventional myosin complex	31	3	0.44	0.00927	XM_021589358.2,XM_036984725.1,XM_036989866.1
GO:0005686	GO:0005686, U2 snRNP	32	3	0.45	0.01013	XM_021560331.2,XM_021572220.2,XM_021610678.2
GO:0016528	GO:0016528, sarcoplasm	81	3	1.14	0.01189	NM_001124713.1,XM_036971158.1,XM_036976224.1
GO:0005689	GO:0005689, U12-type spliceosomal complex	36	3	0.51	0.01399	XM_021560331.2,XM_021572220.2,XM_021610678.2
GO:0061827	GO:0061827, sperm head	23	3	0.32	0.02319	XM_021570746.2,XM_021599850.2,XM_021626067.2
GO:0005587	GO:0005587, collagen type IV trimer	6	2	0.08	0.00286	XM_021579873.2,XM_036975027.1
GO:0031314	GO:0031314, extrinsic component of mitochondrial inner membrane	7	2	0.1	0.00396	XM_036939110.1,XM_036941763.1
GO:0005704	GO:0005704, polytene chromosome band	8	2	0.11	0.00523	XM_021602075.2,XM_021623571.2
GO:0001405	GO:0001405, PAM complex, Tim23 associated import motor	9	2	0.13	0.00667	XM_036939110.1,XM_036941763.1
GO:0035686	GO:0035686, sperm fibrous sheath	12	2	0.17	0.01189	XM_021599850.2,XM_021626067.2
GO:0005742	GO:0005742, mitochondrial outer membrane translocase complex	14	2	0.2	0.01609	XM_021563620.2,XM_021577383.2
GO:0005832	GO:0005832, chaperonin-containing T-complex	15	2	0.21	0.0184	XM_021558124.2,XM_036956571.1
GO:0005915	GO:0005915, zonula adherens	15	2	0.21	0.0184	XM_036960847.1,XM_036974324.1
GO:0016581	GO:0016581, NuRD complex	21	2	0.3	0.03483	XM_021575705.2,XM_021586570.2
GO:0005826	GO:0005826, actomyosin contractile ring	21	2	0.3	0.03483	XM_021589358.2,XM_036984725.1
GO:0030056	GO:0030056, hemidesmosome	24	2	0.34	0.04453	XM_021559216.2,XM_036966140.1
GO:0005750	GO:0005750, mitochondrial respiratory chain complex III	24	2	0.34	0.04453	XM_021574443.2,XM_021583320.2

## Sheet: DOC_vs_Eple_DOC_GO_CC_DOWNreg
GO.ID	Term	Annotated	Significant	Expected	weightFisher	Genes
GO:0016021	GO:0016021, integral component of membrane	2470	23	16.04	0.00166	NM_001124342.2,NM_001165125.2,NM_001281388.1,XM_021565969.2,XM_021566168.2,XM_021576416.2,XM_021587927.2,XM_021588333.2,XM_021589301.2,XM_021589625.2,XM_021590079.2,XM_021597725.2,XM_021601114.2,XM_021609100.2,XM_021613256.2,XM_021618926.2,XM_021621953.2,XM_021624933.2,XM_036948163.1,XM_036958645.1,XM_036961716.1,XM_036972734.1,XM_036985000.1
GO:0016324	GO:0016324, apical plasma membrane	383	9	2.49	0.00084	XM_021568726.2,XM_021576416.2,XM_021585710.2,XM_021589299.2,XM_021597725.2,XM_021601275.2,XM_036958645.1,XM_036972734.1,XM_036985000.1
GO:0005765	GO:0005765, lysosomal membrane	244	5	1.58	0.02127	XM_021572149.2,XM_021578316.2,XM_021621953.2,XM_036948163.1,XM_036958645.1
GO:0001533	GO:0001533, cornified envelope	48	4	0.31	0.00026	XM_021589299.2,XM_021589301.2,XM_021599271.2,XM_036939720.1
GO:0030660	GO:0030660, Golgi-associated vesicle membrane	92	4	0.6	0.00301	XM_021601114.2,XM_036948163.1,XM_036958645.1,XM_036985000.1
GO:0005923	GO:0005923, bicellular tight junction	115	4	0.75	0.00664	XM_021587927.2,XM_021597725.2,XM_021601275.2,XM_021618926.2
GO:0014704	GO:0014704, intercalated disc	71	4	0.46	0.00805	XM_021589299.2,XM_021589301.2,XM_021621953.2,XM_036985000.1
GO:0016327	GO:0016327, apicolateral plasma membrane	49	3	0.32	0.00393	XM_021587927.2,XM_021601275.2,XM_021618926.2
GO:0005881	GO:0005881, cytoplasmic microtubule	62	3	0.4	0.0076	XM_021587278.2,XM_021589759.2,XM_021613000.2
GO:0016328	GO:0016328, lateral plasma membrane	83	3	0.54	0.01675	XM_021589299.2,XM_021601275.2,XM_036985000.1
GO:0043202	GO:0043202, lysosomal lumen	98	3	0.64	0.02587	XM_021575755.2,XM_021609100.2,XM_021619247.2
GO:0036488	GO:0036488, CHOP-C/EBP complex	6	2	0.04	0.00062	NM_001124447.1,NM_001172498.1
GO:0043034	GO:0043034, costamere	28	2	0.18	0.01413	XM_021609100.2,XM_036977064.1
GO:0030057	GO:0030057, desmosome	37	2	0.24	0.02397	XM_021589299.2,XM_021589301.2
GO:0030669	GO:0030669, clathrin-coated endocytic vesicle membrane	41	2	0.27	0.02903	XM_036948163.1,XM_036972734.1
GO:0005801	GO:0005801, cis-Golgi network	45	2	0.29	0.03447	XM_021601114.2,XM_021623209.2
GO:0012507	GO:0012507, ER to Golgi transport vesicle membrane	47	2	0.31	0.03733	XM_021601114.2,XM_036948163.1
GO:0031265	GO:0031265, CD95 death-inducing signaling complex	5	1	0.03	0.03206	XM_021585887.2
GO:1902937	GO:1902937, inward rectifier potassium channel complex	5	1	0.03	0.03206	XM_021576416.2
GO:0005922	GO:0005922, connexin complex	6	1	0.04	0.03835	XM_036985000.1
GO:0033503	GO:0033503, HULC complex	6	1	0.04	0.03835	NM_001160509.1
GO:0097342	GO:0097342, ripoptosome	6	1	0.04	0.03835	XM_021585887.2
GO:0005916	GO:0005916, fascia adherens	7	1	0.05	0.0446	XM_036985000.1
GO:0035370	GO:0035370, UBC13-UEV1A complex	7	1	0.05	0.0446	XM_021566168.2
